# Supplementary material for: Poly[diaqua­(μ2-5-carboxy­pyridine-3-carboxyl­ato-κ2 N:O 3)hemi(μ2-oxalato-κ4 O 1,O 2:O 1′,O 2′)(μ4-pyridine-3,5-dicarboxyl­ato-κ4 N:O 3:O 3′:O 5)silver(I)terbium(III)]
Source: Acta Crystallogr Sect E Struct Rep Online. 2009 Sep 16;65(Pt 10):m1214–5. doi: 10.1107/S1600536809036393 (PMC2970247; doi:10.1107/S1600536809036393)
Supplement: Supplementary file 1 [file e-65-m1214-sup1.cif]

##############################################################################
###                                                                        ###
###        Electronic paper (Acta Crystallographica Section E)             ###
###                                                                        ###
##############################################################################
#                                                                            #
# This CIF contains the data in a paper accepted for publication in Acta     #
# Crystallographica Section E. It conforms to the requirements of Notes      #
# for Authors for Section E, and has been peer reviewed under the auspices   #
# of the IUCr Commission on Journals.                                        #
#                                                                            #
# Full details of the Crystallographic Information File format               #
# are given in the paper "The Crystallographic Information File (CIF):       #
# a New Standard Archive File for Crystallography" by S. R. Hall, F. H.      #
# Allen and I. D. Brown [Acta Cryst. (1991), A47, 655-685].                  #
#                                                                            #
# The current version of the core CIF dictionary is obtainable from          #
# ftp://ftp.iucr.org/pub/cif_core.dic. The current version number is 2.4.    #
#                                                                            #
# Software is freely available for graphical display of the structure(s) in  #
# this CIF.  For information consult the CIF home page http://www.iucr.org/  #
# cif/home.html                                                              #
#                                                                            #
# This file may be used for bona fide research purposes within the           #
# scientific community so long as proper attribution is given to the journal # 
# article from which it was obtained.                                        #
#                                                                            #
##############################################################################
                                             
data_I
_audit_creation_method     SHELXL-97
_journal_date_recd_electronic     2009-09-02
_journal_date_accepted     2009-09-09
_journal_name_full     'Acta Crystallographica, Section E'
_journal_year     2009
_journal_volume     65
_journal_issue     10
_journal_page_first     m1214
_journal_page_last     m1215
_journal_paper_category     QM
_journal_coeditor_code     HY2227
_publ_contact_author_name     'Hai-Fu Guo'
_publ_contact_author_address
;
School of Chemistry and Chemical Engineering
Zhao Qing University
Zhao Qing 526061
People's Republic of China
;
_publ_contact_author_email     guohf60@yahoo.cn
_publ_contact_author_fax     '86 758 2716357'
_publ_contact_author_phone     '86 758 2716357'
_publ_section_title
;\
Poly[diaqua(\m~2~-3-carboxypyridine-5-carboxylato-\k^2^<i>N</i>:<i>O</i>^5^)\
(hemi-\m~2~-oxalato-\k^4^<i>O</i>^1^,<i>O</i>^2^:<i>O</i>^1'^,<i>O</i>^2'^)\
(\m~4~-pyridine-3,5-dicarboxylato-\k^4^<i>N</i>:<i>O</i>^3^:<i>O</i>^3'^:\
<i>O</i>^5^)silver(I)terbium(III)]
;
loop_
    _publ_author_name
    _publ_author_footnote
    _publ_author_address
    'Hai-Fu Guo' .
;
School of Chemistry and Chemical Engineering
Zhao Qing University
Zhao Qing 526061
People's Republic of China
;
    'Liang Qin' .
;
School of Chemistry and Chemical Engineering
Zhao Qing University
Zhao Qing 526061
People's Republic of China
;
    'Xiang-Ying Hao' .
;
School of Chemistry and Chemical Engineering
Zhao Qing University
Zhao Qing 526061
People's Republic of China
;
_chemical_name_systematic
;
\
Poly[diaqua(\m~2~-3-carboxypyridine-5-carboxylato-\k^2^<i>N</i>:<i>O</i>^5^)\
(hemi-\m~2~-oxalato-\k^4^<i>O</i>^1^,<i>O</i>^2^:<i>O</i>^1'^,<i>O</i>^2'^)\
(\m~4~-pyridine-3,5-dicarboxylato-\k^4^<i>N</i>:<i>O</i>^3^:<i>O</i>^3'^:\
<i>O</i>^5^)silver(I)terbium(III)]
;
_chemical_name_common     ?
_chemical_formula_moiety     'C15 H11 Ag N2 O12 Tb'
_chemical_formula_sum     'C15 H11 Ag N2 O12 Tb'
_chemical_formula_iupac
                          '[Ag Tb (C7 H3 N O4) (C7 H4 N O4) (C2 O4)0.5 (H2 O)2]'
_chemical_formula_weight     678.05
_chemical_melting_point     ?
_symmetry_cell_setting     Triclinic
_symmetry_space_group_name_H-M     'P -1'
_symmetry_space_group_name_Hall     '-P 1'
loop_
    _symmetry_equiv_pos_as_xyz
    'x, y, z'
    '-x, -y, -z'
_cell_length_a     7.592(3)
_cell_length_b     8.249(3)
_cell_length_c     14.241(6)
_cell_angle_alpha     98.956(4)
_cell_angle_beta     99.556(4)
_cell_angle_gamma     95.839(5)
_cell_volume     861.3(6)
_cell_formula_units_Z     2
_cell_measurement_reflns_used     3600
_cell_measurement_theta_min     1.36
_cell_measurement_theta_max     28
_cell_measurement_temperature     293(2)
_exptl_crystal_description     block
_exptl_crystal_colour     colorless
_exptl_crystal_size_max     0.30
_exptl_crystal_size_mid     0.24
_exptl_crystal_size_min     0.19
_exptl_crystal_density_diffrn     2.615
_exptl_crystal_density_meas     ?
_exptl_crystal_density_method     'not measured'
_exptl_crystal_F_000     646
_exptl_absorpt_coefficient_mu     5.287
_exptl_absorpt_correction_type     multi-scan
_exptl_absorpt_process_details     '(SADABS; Sheldrick, 1996)'
_exptl_absorpt_correction_T_min     0.251
_exptl_absorpt_correction_T_max     0.378
_diffrn_ambient_temperature     293(2)
_diffrn_radiation_type     MoK\a
_diffrn_radiation_wavelength     0.71073
_diffrn_radiation_source     'fine-focus sealed tube'
_diffrn_radiation_monochromator     graphite
_diffrn_measurement_device_type     'Bruker APEXII CCD'
_diffrn_measurement_method     '\f and \w scans'
_diffrn_detector_area_resol_mean     ?
_diffrn_reflns_number     4416
_diffrn_reflns_av_R_equivalents     0.0182
_diffrn_reflns_av_sigmaI/netI     0.0354
_diffrn_reflns_theta_min     2.52
_diffrn_reflns_theta_max     25.20
_diffrn_reflns_theta_full     25.20
_diffrn_measured_fraction_theta_max     0.982
_diffrn_measured_fraction_theta_full     0.982
_diffrn_reflns_limit_h_min     -9
_diffrn_reflns_limit_h_max     6
_diffrn_reflns_limit_k_min     -9
_diffrn_reflns_limit_k_max     9
_diffrn_reflns_limit_l_min     -16
_diffrn_reflns_limit_l_max     17
_diffrn_standards_number     0
_diffrn_standards_interval_count     ?
_diffrn_standards_interval_time     ?
_diffrn_standards_decay_%     ?
_reflns_number_total     3032
_reflns_number_gt     2862
_reflns_threshold_expression     >2\s(I)
_refine_ls_structure_factor_coef     Fsqd
_refine_ls_matrix_type     full
_refine_ls_R_factor_all     0.0247
_refine_ls_R_factor_gt     0.0231
_refine_ls_wR_factor_gt     0.0609
_refine_ls_wR_factor_ref     0.0617
_refine_ls_goodness_of_fit_ref     1.091
_refine_ls_restrained_S_all     1.091
_refine_ls_number_reflns     3032
_refine_ls_number_parameters     284
_refine_ls_number_restraints     0
_refine_ls_hydrogen_treatment     mixed
_refine_ls_weighting_scheme     calc
_refine_ls_weighting_details
                 'calc w=1/[\s^2^(Fo^2^)+(0.0323P)^2^] where P=(Fo^2^+2Fc^2^)/3'
_atom_sites_solution_hydrogens     geom
_atom_sites_solution_primary     direct
_atom_sites_solution_secondary     difmap
_refine_ls_shift/su_max     0.049
_refine_ls_shift/su_mean     0.003
_refine_diff_density_max     0.853
_refine_diff_density_min     -0.793
_refine_ls_extinction_method     none
_refine_ls_extinction_coef     ?
loop_
    _atom_type_symbol
    _atom_type_description
    _atom_type_scat_dispersion_real
    _atom_type_scat_dispersion_imag
    _atom_type_scat_source
    'C' 'C' 0.0033 0.0016
                         'International Tables Vol C Tables 4.2.6.8 and 6.1.1.4'
    'H' 'H' 0.0000 0.0000
                         'International Tables Vol C Tables 4.2.6.8 and 6.1.1.4'
    'N' 'N' 0.0061 0.0033
                         'International Tables Vol C Tables 4.2.6.8 and 6.1.1.4'
    'O' 'O' 0.0106 0.0060
                         'International Tables Vol C Tables 4.2.6.8 and 6.1.1.4'
    'Tb' 'Tb' -0.1723 4.1537
                         'International Tables Vol C Tables 4.2.6.8 and 6.1.1.4'
    'Ag' 'Ag' -0.8971 1.1015
                         'International Tables Vol C Tables 4.2.6.8 and 6.1.1.4'
_computing_data_collection     'APEX2 (Bruker, 2007)'
_computing_cell_refinement     'SAINT (Bruker, 2007)'
_computing_data_reduction     'SAINT (Bruker, 2007)'
_computing_structure_solution     'SHELXS97 (Sheldrick, 2008)'
_computing_structure_refinement     'SHELXL97 (Sheldrick, 2008)'
_computing_molecular_graphics
                     'SHELXTL (Sheldrick, 2008) and DIAMOND (Brandenburg, 1999)'
_computing_publication_material     'SHELXTL (Sheldrick, 2008)'
loop_
    _atom_site_type_symbol
    _atom_site_label
    _atom_site_fract_x
    _atom_site_fract_y
    _atom_site_fract_z
    _atom_site_U_iso_or_equiv
    _atom_site_adp_type
    _atom_site_calc_flag
    _atom_site_refinement_flags
    _atom_site_occupancy
    _atom_site_disorder_assembly
    _atom_site_disorder_group
    Tb Tb1 0.80756(3) 0.29706(2) 0.080761(13) 0.01369(8) Uani d . 1 . .
    Ag Ag1 0.17209(6) 0.40250(5) 0.53284(3) 0.03343(12) Uani d . 1 . .
    O O1 0.4372(5) 0.2187(4) 0.2009(2) 0.0305(8) Uani d . 1 . .
    O O1W 0.7121(5) 0.5291(4) 0.0096(2) 0.0278(8) Uani d . 1 . .
    H H1W 0.7742 0.5573 -0.0302 0.042 Uiso d R 1 . .
    H H2W 0.6316 0.5904 0.0165 0.042 Uiso d R 1 . .
    O O2 0.6205(4) 0.4300(4) 0.1747(2) 0.0255(7) Uani d . 1 . .
    O O2W 1.0914(4) 0.1769(4) 0.0759(2) 0.0253(7) Uani d . 1 . .
    H H3W 1.1070 0.1393 0.0200 0.038 Uiso d R 1 . .
    H H4W 1.1876 0.1905 0.1166 0.038 Uiso d R 1 . .
    O O3 0.4778(6) 0.9748(5) 0.2896(3) 0.0449(10) Uani d . 1 . .
    O O4 0.3416(5) 1.0334(4) 0.4169(2) 0.0346(8) Uani d . 1 . .
    O O5 1.0531(4) 0.5114(3) 0.1239(2) 0.0203(7) Uani d . 1 . .
    O O9 0.5031(4) 0.2064(3) -0.0119(2) 0.0209(7) Uani d . 1 . .
    N N1 0.3034(5) 0.5246(4) 0.4335(3) 0.0234(8) Uani d . 1 . .
    N N2 0.8987(5) 0.7556(4) 0.3678(2) 0.0192(8) Uani d . 1 . .
    C C1 0.3576(6) 0.4244(5) 0.3627(3) 0.0231(10) Uani d . 1 . .
    H H1 0.3377 0.3106 0.3601 0.028 Uiso calc R 1 . .
    C C2 0.4420(6) 0.4845(5) 0.2934(3) 0.0188(9) Uani d . 1 . .
    C C3 0.4629(6) 0.6531(5) 0.2942(3) 0.0204(9) Uani d . 1 . .
    H H3 0.5162 0.6965 0.2476 0.025 Uiso calc R 1 . .
    C C4 0.4032(6) 0.7568(5) 0.3654(3) 0.0200(9) Uani d . 1 . .
    C C5 0.3273(6) 0.6886(5) 0.4347(3) 0.0208(10) Uani d . 1 . .
    H H5 0.2917 0.7587 0.4838 0.025 Uiso calc R 1 . .
    C C6 0.5041(6) 0.3688(5) 0.2177(3) 0.0216(10) Uani d . 1 . .
    C C7 0.4047(6) 0.9388(6) 0.3621(3) 0.0246(10) Uani d . 1 . .
    C C8 0.9565(6) 0.6777(5) 0.2901(3) 0.0165(9) Uani d . 1 . .
    H H8 0.9658 0.5652 0.2849 0.020 Uiso calc R 1 . .
    C C9 1.0023(6) 0.7592(5) 0.2182(3) 0.0169(9) Uani d . 1 . .
    C C10 0.9849(6) 0.9277(5) 0.2249(3) 0.0168(9) Uani d . 1 . .
    H H10 1.0142 0.9848 0.1770 0.020 Uiso calc R 1 . .
    C C11 0.9234(6) 1.0091(5) 0.3038(3) 0.0166(9) Uani d . 1 . .
    C C12 0.8845(6) 0.9188(5) 0.3740(3) 0.0201(9) Uani d . 1 . .
    H H12 0.8469 0.9732 0.4279 0.024 Uiso calc R 1 . .
    C C13 1.0667(6) 0.6684(5) 0.1333(3) 0.0151(9) Uani d . 1 . .
    C C15 0.4376(6) 0.0595(5) -0.0196(3) 0.0168(9) Uani d . 1 . .
    O O6 1.1310(4) 0.7500(3) 0.0780(2) 0.0211(7) Uani d . 1 . .
    C C14 0.9003(6) 1.1915(5) 0.3113(3) 0.0202(10) Uani d . 1 . .
    O O7 0.8768(5) 1.2673(4) 0.3899(2) 0.0328(8) Uani d . 1 . .
    O O10 0.2771(4) -0.0028(3) -0.0543(2) 0.0219(7) Uani d . 1 . .
    O O8 0.9101(5) 1.2520(4) 0.2359(2) 0.0262(8) Uani d . 1 . .
    H H3A 0.461(9) 1.076(8) 0.276(4) 0.056(18) Uiso d . 1 . .
loop_
    _atom_site_aniso_label
    _atom_site_aniso_U_11
    _atom_site_aniso_U_22
    _atom_site_aniso_U_33
    _atom_site_aniso_U_12
    _atom_site_aniso_U_13
    _atom_site_aniso_U_23
    Tb1 0.01701(13) 0.01146(12) 0.01419(12) 0.00272(8) 0.00639(8) 0.00282(8)
    Ag1 0.0419(3) 0.0381(2) 0.0290(2) 0.00612(19) 0.01825(17) 0.01948(17)
    O1 0.049(2) 0.0185(16) 0.0251(17) 0.0037(16) 0.0116(15) 0.0024(13)
    O1W 0.033(2) 0.0227(16) 0.0388(19) 0.0149(15) 0.0194(16) 0.0180(14)
    O2 0.0281(19) 0.0287(17) 0.0241(16) 0.0080(15) 0.0150(14) 0.0039(13)
    O2W 0.0241(19) 0.0321(17) 0.0215(16) 0.0081(15) 0.0070(13) 0.0039(13)
    O3 0.067(3) 0.0275(19) 0.055(2) 0.018(2) 0.035(2) 0.0209(18)
    O4 0.045(2) 0.0241(17) 0.0375(19) 0.0126(17) 0.0136(17) 0.0024(15)
    O5 0.0284(18) 0.0129(14) 0.0208(15) 0.0011(13) 0.0096(13) 0.0029(11)
    O9 0.0192(17) 0.0147(14) 0.0288(16) 0.0013(13) 0.0027(13) 0.0063(12)
    N1 0.031(2) 0.025(2) 0.0207(19) 0.0084(17) 0.0136(17) 0.0089(15)
    N2 0.022(2) 0.0199(18) 0.0191(18) 0.0048(16) 0.0083(15) 0.0085(14)
    C1 0.027(3) 0.019(2) 0.028(2) 0.005(2) 0.011(2) 0.0102(18)
    C2 0.019(2) 0.023(2) 0.016(2) 0.0047(19) 0.0063(17) 0.0045(17)
    C3 0.020(2) 0.023(2) 0.020(2) 0.0026(19) 0.0065(18) 0.0074(17)
    C4 0.016(2) 0.017(2) 0.027(2) 0.0037(18) 0.0038(18) 0.0054(17)
    C5 0.022(3) 0.025(2) 0.017(2) 0.0078(19) 0.0061(18) 0.0011(17)
    C6 0.027(3) 0.022(2) 0.017(2) 0.008(2) 0.0038(19) 0.0046(17)
    C7 0.019(3) 0.026(2) 0.028(2) 0.003(2) 0.0013(19) 0.008(2)
    C8 0.015(2) 0.017(2) 0.018(2) 0.0021(17) 0.0017(17) 0.0056(16)
    C9 0.019(2) 0.018(2) 0.014(2) 0.0030(18) 0.0041(17) 0.0033(16)
    C10 0.020(2) 0.016(2) 0.016(2) 0.0018(18) 0.0057(17) 0.0056(16)
    C11 0.018(2) 0.018(2) 0.015(2) 0.0034(18) 0.0038(17) 0.0042(16)
    C12 0.023(3) 0.023(2) 0.015(2) 0.0060(19) 0.0040(18) 0.0027(17)
    C13 0.017(2) 0.016(2) 0.0119(19) 0.0015(17) 0.0021(16) 0.0009(16)
    C15 0.021(2) 0.015(2) 0.014(2) 0.0039(19) 0.0058(17) 0.0000(16)
    O6 0.0315(19) 0.0181(15) 0.0161(14) 0.0030(14) 0.0113(13) 0.0034(12)
    C14 0.025(3) 0.017(2) 0.019(2) 0.0035(19) 0.0048(18) 0.0037(17)
    O7 0.058(3) 0.0231(17) 0.0228(17) 0.0110(17) 0.0220(16) 0.0011(13)
    O10 0.0198(18) 0.0157(14) 0.0303(16) 0.0015(13) 0.0053(13) 0.0041(12)
    O8 0.045(2) 0.0196(15) 0.0179(15) 0.0103(15) 0.0109(14) 0.0071(12)
loop_
    _geom_bond_atom_site_label_1
    _geom_bond_atom_site_label_2
    _geom_bond_site_symmetry_2
    _geom_bond_distance
    _geom_bond_publ_flag
    Tb1 O2 . 2.346(3) y
    Tb1 O5 . 2.364(3) y
    Tb1 O6 2_765 2.365(3) y
    Tb1 O8 1_545 2.317(3) y
    Tb1 O9 . 2.444(3) y
    Tb1 O10 2_655 2.401(3) y
    Tb1 O1W . 2.421(3) y
    Tb1 O2W . 2.468(3) y
    Ag1 N1 . 2.172(4) y
    Ag1 N2 2_666 2.162(4) y
    Ag1 O7 1_445 2.772(3) y
    Ag1 O7 2_676 2.859(3) y
    Ag1 Ag1 2_566 3.2867(12) ?
    O1 C6 . 1.260(5) ?
    O1W H1W . 0.8401 ?
    O1W H2W . 0.8400 ?
    O2 C6 . 1.263(6) ?
    O2W H3W . 0.8402 ?
    O2W H4W . 0.8400 ?
    O3 C7 . 1.309(6) ?
    O3 H3A . 0.90(6) ?
    O4 C7 . 1.207(5) ?
    O5 C13 . 1.273(5) ?
    O9 C15 . 1.244(5) ?
    N1 C5 . 1.343(6) ?
    N1 C1 . 1.348(5) ?
    N2 C8 . 1.352(5) ?
    N2 C12 . 1.351(5) ?
    N2 Ag1 2_666 2.162(4) ?
    C1 C2 . 1.388(6) ?
    C1 H1 . 0.9300 ?
    C2 C3 . 1.382(6) ?
    C2 C6 . 1.494(6) ?
    C3 C4 . 1.388(6) ?
    C3 H3 . 0.9300 ?
    C4 C5 . 1.386(6) ?
    C4 C7 . 1.508(6) ?
    C5 H5 . 0.9300 ?
    C8 C9 . 1.381(6) ?
    C8 H8 . 0.9300 ?
    C9 C10 . 1.400(6) ?
    C9 C13 . 1.500(6) ?
    C10 C11 . 1.391(6) ?
    C10 H10 . 0.9300 ?
    C11 C12 . 1.388(6) ?
    C11 C14 . 1.522(6) ?
    C12 H12 . 0.9300 ?
    C13 O6 . 1.241(5) ?
    C15 O10 . 1.260(5) ?
    C15 C15 2_655 1.535(8) ?
    C14 O7 . 1.244(5) ?
    C14 O8 . 1.262(5) ?
loop_
    _geom_angle_atom_site_label_1
    _geom_angle_atom_site_label_2
    _geom_angle_atom_site_label_3
    _geom_angle_site_symmetry_1
    _geom_angle_site_symmetry_3
    _geom_angle
    _geom_angle_publ_flag
    O8 Tb1 O2 1_545 . 75.61(11) ?
    O8 Tb1 O6 1_545 2_765 141.96(11) ?
    O2 Tb1 O6 . 2_765 142.34(10) ?
    O8 Tb1 O5 1_545 . 82.16(11) ?
    O2 Tb1 O5 . . 96.02(11) ?
    O6 Tb1 O5 2_765 . 89.03(10) ?
    O8 Tb1 O10 1_545 2_655 81.37(10) ?
    O2 Tb1 O10 . 2_655 109.81(11) ?
    O6 Tb1 O10 2_765 2_655 85.00(10) ?
    O5 Tb1 O10 . 2_655 144.60(10) ?
    O8 Tb1 O1W 1_545 . 135.70(10) ?
    O2 Tb1 O1W . . 71.23(11) ?
    O6 Tb1 O1W 2_765 . 74.71(10) ?
    O5 Tb1 O1W . . 73.14(11) ?
    O10 Tb1 O1W 2_655 . 137.38(11) ?
    O8 Tb1 O9 1_545 . 125.23(12) ?
    O2 Tb1 O9 . . 75.56(11) ?
    O6 Tb1 O9 2_765 . 79.71(11) ?
    O5 Tb1 O9 . . 146.28(10) ?
    O10 Tb1 O9 2_655 . 66.38(9) ?
    O1W Tb1 O9 . . 73.25(11) ?
    O8 Tb1 O2W 1_545 . 73.67(11) ?
    O2 Tb1 O2W . . 147.82(10) ?
    O6 Tb1 O2W 2_765 . 68.50(10) ?
    O5 Tb1 O2W . . 70.60(11) ?
    O10 Tb1 O2W 2_655 . 74.76(11) ?
    O1W Tb1 O2W . . 127.82(11) ?
    O9 Tb1 O2W . . 131.32(10) ?
    N2 Ag1 N1 2_666 . 164.83(14) ?
    N2 Ag1 Ag1 2_666 2_566 108.80(10) ?
    N1 Ag1 Ag1 . 2_566 86.10(10) ?
    N2 Ag1 O7 2_666 1_445 93.85(11) ?
    N1 Ag1 O7 . 1_445 92.40(13) ?
    N1 Ag1 O7 . 2_676 83.19(11) ?
    N2 Ag1 O7 2_666 2_676 107.77(11) ?
    O7 Ag1 O7 1_445 2_676 108.60(9) ?
    Tb1 O1W H1W . . 113.8 ?
    Tb1 O1W H2W . . 134.5 ?
    H1W O1W H2W . . 111.6 ?
    C6 O2 Tb1 . . 129.6(3) ?
    Tb1 O2W H3W . . 114.5 ?
    Tb1 O2W H4W . . 131.1 ?
    H3W O2W H4W . . 111.7 ?
    C7 O3 H3A . . 113(4) ?
    C13 O5 Tb1 . . 133.9(3) ?
    C15 O9 Tb1 . . 118.8(3) ?
    C5 N1 C1 . . 118.3(4) ?
    C5 N1 Ag1 . . 125.6(3) ?
    C1 N1 Ag1 . . 116.1(3) ?
    C8 N2 C12 . . 118.2(4) ?
    C8 N2 Ag1 . 2_666 114.8(3) ?
    C12 N2 Ag1 . 2_666 127.0(3) ?
    N1 C1 C2 . . 122.6(4) ?
    N1 C1 H1 . . 118.7 ?
    C2 C1 H1 . . 118.7 ?
    C3 C2 C1 . . 118.6(4) ?
    C3 C2 C6 . . 120.7(4) ?
    C1 C2 C6 . . 120.7(4) ?
    C2 C3 C4 . . 119.1(4) ?
    C2 C3 H3 . . 120.5 ?
    C4 C3 H3 . . 120.5 ?
    C5 C4 C3 . . 119.0(4) ?
    C5 C4 C7 . . 120.2(4) ?
    C3 C4 C7 . . 120.6(4) ?
    N1 C5 C4 . . 122.3(4) ?
    N1 C5 H5 . . 118.9 ?
    C4 C5 H5 . . 118.9 ?
    O1 C6 O2 . . 124.7(4) ?
    O1 C6 C2 . . 118.4(4) ?
    O2 C6 C2 . . 116.9(4) ?
    O4 C7 O3 . . 126.2(4) ?
    O4 C7 C4 . . 124.1(4) ?
    O3 C7 C4 . . 109.6(4) ?
    N2 C8 C9 . . 122.3(4) ?
    N2 C8 H8 . . 118.8 ?
    C9 C8 H8 . . 118.8 ?
    C8 C9 C10 . . 118.9(4) ?
    C8 C9 C13 . . 120.7(4) ?
    C10 C9 C13 . . 120.4(4) ?
    C11 C10 C9 . . 119.4(4) ?
    C11 C10 H10 . . 120.3 ?
    C9 C10 H10 . . 120.3 ?
    C12 C11 C10 . . 117.9(4) ?
    C12 C11 C14 . . 122.0(4) ?
    C10 C11 C14 . . 120.1(4) ?
    N2 C12 C11 . . 123.2(4) ?
    N2 C12 H12 . . 118.4 ?
    C11 C12 H12 . . 118.4 ?
    O6 C13 O5 . . 124.4(4) ?
    O6 C13 C9 . . 118.5(3) ?
    O5 C13 C9 . . 117.1(4) ?
    O9 C15 O10 . . 126.9(4) ?
    O9 C15 C15 . 2_655 117.3(5) ?
    O10 C15 C15 . 2_655 115.7(4) ?
    C13 O6 Tb1 . 2_765 137.7(3) ?
    O7 C14 O8 . . 126.2(4) ?
    O7 C14 C11 . . 118.2(4) ?
    O8 C14 C11 . . 115.6(4) ?
    C15 O10 Tb1 . 2_655 120.5(2) ?
    C14 O8 Tb1 . 1_565 155.4(3) ?
loop_
    _geom_hbond_atom_site_label_D
    _geom_hbond_atom_site_label_H
    _geom_hbond_atom_site_label_A
    _geom_hbond_site_symmetry_A
    _geom_hbond_distance_DH
    _geom_hbond_distance_HA
    _geom_hbond_distance_DA
    _geom_hbond_angle_DHA
    _geom_hbond_publ_flag
    O1W H1W O5 2_765 0.84 2.08 2.820(5) 147 y
    O1W H1W O2W 2_765 0.84 2.55 3.221(5) 138 y
    O1W H2W O9 2_665 0.84 2.05 2.855(4) 159 y
    O2W H3W O10 1_655 0.84 2.13 2.839(4) 142 y
    O2W H4W O1 1_655 0.84 2.04 2.873(5) 173 y
    O3 H3A O1 1_565 0.90(6) 1.71(7) 2.554(5) 154(6) y
    C10 H10 O2W 1_565 0.93 2.40 3.314(6) 169 y
