# Supplementary material for: Poly[diaqua­(μ2-5-carboxy­pyridine-3-carboxyl­ato-κ2 N:O 3)hemi(μ2-oxalato-κ4 O 1,O 2:O 1′,O 2′)(μ4-pyridine-3,5-dicarboxyl­ato-κ4 N:O 3:O 3′:O 5)silver(I)terbium(III)]
Source: Acta Crystallogr Sect E Struct Rep Online. 2009 Sep 16;65(Pt 10):m1214–5. doi: 10.1107/S1600536809036393 (PMC2970247; doi:10.1107/S1600536809036393)
Supplement: Supplementary file 2 [file e-65-m1214-Isup2.hkl]

# 
# h,k,l, Fc-squared, Fo-squared, sigma(Fo-squared) and status flag 
# 
data_I
_shelx_title ' 1 in  P-1' 
_shelx_refln_list_code          4 
_shelx_F_calc_maximum      251.48 
_exptl_crystal_F_000       646.00 
_reflns_d_resolution_high  0.8347 
 
loop_ 
 _symmetry_equiv_pos_as_xyz 
 'x, y, z' 
 '-x, -y, -z' 
 
_cell_length_a     7.5920 
_cell_length_b     8.2490 
_cell_length_c    14.2410 
_cell_angle_alpha  98.956 
_cell_angle_beta   99.556 
_cell_angle_gamma  95.839 
 
_shelx_F_squared_multiplier     1.000 
 
loop_ 
 _refln_index_h 
 _refln_index_k 
 _refln_index_l 
 _refln_F_squared_calc 
 _refln_F_squared_meas 
 _refln_F_squared_sigma 
 _refln_observed_status 
   3   0   0    20563.69    20051.15    373.78 o 
   4   0   0      692.16      711.99     33.44 o 
   5   0   0     3729.23     3809.20    103.32 o 
   6   0   0     3274.80     3397.55    130.87 o 
   7   0   0      669.14      680.94     65.21 o 
   8   0   0     3160.18     3625.55    173.66 o 
  -7   1   0      374.84      427.14     52.24 o 
  -6   1   0     7426.13     7399.19    249.80 o 
  -5   1   0     1405.00     1457.69     53.65 o 
  -4   1   0     4607.39     4619.48    108.22 o 
  -3   1   0     7321.22     7054.95    144.06 o 
  -2   1   0     1005.92     1022.17     29.49 o 
  -1   1   0    15077.49    15323.23    274.27 o 
   0   1   0    10038.06    10452.54    188.52 o 
   1   1   0     3001.38     3249.77    106.52 o 
   2   1   0    13740.79    12986.73    367.97 o 
   3   1   0      665.39      482.48     46.12 o 
   4   1   0     1977.45     1920.74     76.56 o 
   5   1   0     2737.79     2565.84     79.06 o 
   6   1   0       21.64       11.54     11.21 o 
   7   1   0     1334.59     1464.08    103.88 o 
   8   1   0      112.43      114.33     39.39 o 
  -8   2   0       10.14       32.07     21.98 o 
  -7   2   0     1668.30     1716.49     68.15 o 
  -6   2   0        0.30       17.55     17.29 o 
  -5   2   0      598.99      622.90     32.61 o 
  -4   2   0       54.63       84.13     29.93 o 
  -3   2   0    10281.86    10789.60    208.29 o 
  -2   2   0       93.10      143.98     41.43 o 
  -1   2   0     3643.44     3696.65    104.30 o 
   0   2   0     4468.59     4620.95     70.33 o 
   1   2   0     7804.20     7996.93    134.80 o 
   2   2   0      780.50      666.16     53.92 o 
   3   2   0     7990.23     8020.13    268.59 o 
   4   2   0       83.34       54.40     26.54 o 
   5   2   0     3522.85     3562.20    125.68 o 
   6   2   0     1367.32     1353.47    102.26 o 
   7   2   0      541.13      512.39     69.78 o 
   8   2   0     1992.26     2191.86    142.43 o 
  -7   3   0      431.35      475.10     35.73 o 
  -6   3   0     5437.55     5485.22    135.26 o 
  -5   3   0      172.85      179.24     18.85 o 
  -4   3   0     5386.46     5081.60    114.50 o 
  -3   3   0     9952.29     9868.51    193.29 o 
  -2   3   0     2836.49     2852.72     99.14 o 
  -1   3   0    30962.65    30560.20    422.69 o 
   0   3   0    12118.83    11960.02    209.58 o 
   1   3   0    13860.57    13699.44    200.38 o 
   2   3   0    28313.19    24853.53    433.29 o 
   3   3   0     2139.38     2131.09    113.31 o 
   4   3   0     7067.51     6975.31    264.69 o 
   5   3   0     9424.35     8220.57    309.85 o 
   6   3   0       56.20      125.92     42.15 o 
   7   3   0     4119.21     4352.61    214.07 o 
   8   3   0     1376.64     1325.37    113.49 o 
  -8   4   0        5.61        0.06     19.76 o 
  -7   4   0     3380.42     3584.42    159.37 o 
  -6   4   0     3488.64     3649.60    100.72 o 
  -5   4   0      335.54      390.81     25.26 o 
  -4   4   0    11994.41    12041.22    238.70 o 
  -3   4   0     2691.35     2741.00     69.28 o 
  -2   4   0     6807.69     6618.88    180.98 o 
  -1   4   0    13831.85    13393.20    194.44 o 
   0   4   0     6120.49     7123.03    111.37 o 
   1   4   0    14681.35    14222.19    211.66 o 
   2   4   0     6084.59     5889.48    101.76 o 
   3   4   0      677.88      685.38     64.31 o 
   4   4   0     6090.48     5946.93    242.29 o 
   5   4   0      674.08      619.09     78.54 o 
   6   4   0      717.79      696.97     86.89 o 
   7   4   0     1465.32     1536.20    125.50 o 
  -8   5   0     1335.85     1444.02    100.94 o 
  -7   5   0     1004.64     1055.40     80.04 o 
  -6   5   0      401.12      352.84     44.80 o 
  -5   5   0     2150.63     2145.68    104.24 o 
  -4   5   0      377.28      399.55     24.05 o 
  -3   5   0       70.58       75.21     15.16 o 
  -2   5   0      612.13      671.93     20.31 o 
  -1   5   0     1581.36     1608.83     35.74 o 
   0   5   0      698.07      752.35     23.83 o 
   1   5   0      444.73      491.80     19.64 o 
   2   5   0     3254.70     3312.34    104.20 o 
   3   5   0      528.94      457.20     61.43 o 
   4   5   0      371.46      324.62     59.69 o 
   5   5   0     2549.52     2653.44    162.49 o 
   6   5   0        7.71       -7.09     23.66 o 
   7   5   0      257.34      276.52     65.39 o 
  -7   6   0      901.19      916.93     77.70 o 
  -6   6   0     1268.95     1315.58     86.89 o 
  -5   6   0     2674.69     2643.53    123.04 o 
  -4   6   0     1518.93     1524.61     83.53 o 
  -3   6   0       63.37       76.03     12.99 o 
  -2   6   0     4096.57     4127.25    101.46 o 
  -1   6   0     6405.67     6151.69    138.88 o 
   0   6   0      303.13      307.44     19.32 o 
   1   6   0     9956.24     9498.79    155.02 o 
   2   6   0     2860.66     2743.57     62.67 o 
   3   6   0     1846.34     2083.77    129.04 o 
   4   6   0     7832.83     7938.95    311.29 o 
   5   6   0       79.64      100.28     45.70 o 
   6   6   0     2251.51     2523.50    168.79 o 
  -7   7   0     3400.17     3690.10    175.28 o 
  -6   7   0       68.89       59.63     24.86 o 
  -5   7   0     5014.44     5127.82    198.94 o 
  -4   7   0     1516.41     1613.36     90.97 o 
  -3   7   0      956.86      876.33     61.55 o 
  -2   7   0    13085.38    11915.60    350.98 o 
  -1   7   0      229.21      200.79     21.04 o 
   0   7   0     2886.58     2909.80     86.73 o 
   1   7   0     5667.61     5464.75    138.07 o 
   2   7   0      950.72      828.11     44.67 o 
   3   7   0     3657.06     3935.04    195.63 o 
   4   7   0     1673.60     1716.40    128.74 o 
   5   7   0      784.82      739.97     97.34 o 
  -6   8   0     1298.94     1290.00     94.27 o 
  -5   8   0     2399.00     2329.85    125.02 o 
  -4   8   0      560.39      555.26     55.18 o 
  -3   8   0     1583.89     1491.04     88.27 o 
  -2   8   0      257.47      253.34     36.33 o 
  -1   8   0      639.35      569.37     49.18 o 
   0   8   0     1083.34     1101.27     51.99 o 
   1   8   0      217.71      233.62     26.87 o 
   2   8   0     1369.37     1403.93     63.81 o 
   3   8   0       94.50       63.53     39.87 o 
   4   8   0      624.22      740.15     94.03 o 
  -4   9   0      693.19      616.63     61.67 o 
  -3   9   0       31.35       17.89     16.75 o 
  -2   9   0     1329.83     1330.89     84.55 o 
  -1   9   0      133.02      111.87     27.56 o 
   0   9   0      940.94     1020.45     70.98 o 
   1   9   0     1948.07     2147.84    107.91 o 
   2   9   0       92.47       95.88     23.31 o 
  -2  -9   1        3.20       -1.37     13.32 o 
  -1  -9   1     1899.48     1835.84     75.70 o 
   0  -9   1      814.30      705.32     58.55 o 
   1  -9   1      882.96      862.88     65.45 o 
   2  -9   1     1854.98     1633.95     94.82 o 
   3  -9   1       19.27       29.60     20.00 o 
   4  -9   1     1272.23     1236.92     87.01 o 
  -4  -8   1     3718.74     3947.71    209.81 o 
  -3  -8   1       13.74       -6.18     26.54 o 
  -2  -8   1     2120.62     2186.04     81.26 o 
  -1  -8   1     6209.86     5515.89    492.12 o 
   0  -8   1      214.48      240.42     25.98 o 
   1  -8   1     4981.27     4972.66    129.59 o 
   2  -8   1      809.37      790.71     59.27 o 
   3  -8   1     5426.60     5249.06    195.57 o 
   4  -8   1     4553.92     4772.88    188.55 o 
   5  -8   1        7.29       17.89     17.47 o 
   6  -8   1     2266.02     2397.46    132.46 o 
  -5  -7   1     2792.38     3152.32    186.75 o 
  -4  -7   1      311.32      398.84     68.93 o 
  -3  -7   1     2314.25     2426.34    142.43 o 
  -2  -7   1     6156.38     6093.99    153.24 o 
  -1  -7   1      229.04      204.11     23.26 o 
   0  -7   1     2507.52     2302.00     73.46 o 
   1  -7   1     4853.31     4819.84    120.44 o 
   2  -7   1     1680.64     1629.50     80.19 o 
   3  -7   1     1402.34     1385.79     54.10 o 
   4  -7   1      614.60      628.10     54.22 o 
   5  -7   1     2466.86     2354.29    119.13 o 
   6  -7   1       81.75      131.08     33.33 o 
   7  -7   1       20.58       10.93     23.30 o 
  -6  -6   1     2026.80     1992.62    146.88 o 
  -5  -6   1      324.75      281.20     60.89 o 
  -4  -6   1     1754.76     1638.10    117.39 o 
  -3  -6   1      599.26      653.32     68.21 o 
  -2  -6   1      445.03      412.38     28.86 o 
  -1  -6   1      172.44      174.03     14.04 o 
   0  -6   1      338.54      368.07     24.55 o 
   1  -6   1     2403.33     2417.21     75.36 o 
   2  -6   1      324.40      315.53     22.08 o 
   3  -6   1      854.92      892.83     38.34 o 
   4  -6   1     5253.89     5198.78    125.25 o 
   5  -6   1      266.68      263.13     38.01 o 
   6  -6   1     2086.65     1980.61    108.27 o 
   7  -6   1      680.30      839.10     73.62 o 
  -7  -5   1      919.49      864.14    103.28 o 
  -6  -5   1      346.34      364.25     70.56 o 
  -5  -5   1     7657.53     7171.84    291.59 o 
  -4  -5   1     1011.20     1079.66     91.33 o 
  -3  -5   1     4843.32     5102.36    206.92 o 
  -2  -5   1     9840.99     9462.43    201.07 o 
  -1  -5   1      677.08      751.10     24.24 o 
   0  -5   1    11037.18    10812.32    164.51 o 
   1  -5   1    10549.84    11191.72    167.46 o 
   2  -5   1      983.09      905.63     35.17 o 
   3  -5   1    11484.53    11507.76    320.53 o 
   4  -5   1     1374.72     1397.47     49.41 o 
   5  -5   1     3619.45     3545.22     95.26 o 
   6  -5   1     6153.36     6324.57    224.40 o 
   7  -5   1       46.70       39.15     24.14 o 
   8  -5   1     3033.68     3359.54    163.63 o 
  -7  -4   1       51.23       29.66     32.37 o 
  -6  -4   1     5572.19     5859.80    260.31 o 
  -5  -4   1     3896.65     3532.00    180.50 o 
  -4  -4   1      227.91      314.65     53.38 o 
  -3  -4   1    14342.00    13962.44    428.56 o 
  -2  -4   1     8470.71     8159.23    172.82 o 
  -1  -4   1     9553.25     9490.94    145.84 o 
   0  -4   1     7436.17     6722.54    105.19 o 
   1  -4   1      362.83      397.95     14.67 o 
   2  -4   1    13423.25    13656.28    260.02 o 
   3  -4   1     5859.80     5579.88    161.50 o 
   4  -4   1     1963.39     2040.25     60.22 o 
   5  -4   1     3601.86     3750.74    111.54 o 
   6  -4   1      879.64     1014.41     76.17 o 
   7  -4   1     1119.44     1211.03     65.42 o 
  -8  -3   1       17.78       54.22     35.67 o 
  -7  -3   1     1205.56     1398.75    113.67 o 
  -6  -3   1     1135.71     1201.07     99.80 o 
  -5  -3   1        8.88       59.09     31.22 o 
  -4  -3   1     2094.41     2170.12    121.48 o 
  -3  -3   1     1481.97     1630.05     93.43 o 
  -2  -3   1     4980.31     5256.92    179.78 o 
  -1  -3   1     3454.42     3433.46     59.14 o 
   0  -3   1     1109.37     1121.79     23.81 o 
   1  -3   1      561.04      595.98     14.52 o 
   2  -3   1        3.62       -2.82      3.55 o 
   3  -3   1      640.30      650.20     74.07 o 
   4  -3   1      507.69      555.69     58.34 o 
   5  -3   1     3613.43     3722.14    129.40 o 
   6  -3   1     1610.84     1762.63     63.87 o 
   7  -3   1      257.84      265.72     28.63 o 
   8  -3   1      383.25      395.05     50.80 o 
  -8  -2   1      322.13      411.39     67.67 o 
  -7  -2   1      254.42      252.62     53.44 o 
  -6  -2   1     5469.36     5674.54    210.08 o 
  -5  -2   1     2996.93     2941.25    150.66 o 
  -4  -2   1     4082.42     4054.35    173.48 o 
  -3  -2   1    11368.21     9839.93    308.88 o 
  -2  -2   1      202.71      287.87     31.22 o 
  -1  -2   1     6612.69     5376.44    844.09 o 
   0  -2   1    16747.52    16849.94    235.57 o 
   1  -2   1     3369.21     3560.78    114.54 o 
   2  -2   1    13601.29    12545.30    232.87 o 
   3  -2   1    13243.25    13585.38    257.22 o 
   4  -2   1     4304.16     4647.26    213.17 o 
   5  -2   1    11389.76    11664.54    239.09 o 
   6  -2   1     1438.39     1500.05    104.84 o 
   7  -2   1     3110.18     3255.72    143.45 o 
   8  -2   1     2295.26     2322.76    123.82 o 
  -8  -1   1      383.37      525.60     67.19 o 
  -7  -1   1     2982.79     3057.26    155.58 o 
  -6  -1   1     8020.59     7847.36    346.89 o 
  -5  -1   1     1172.97     1182.72     50.14 o 
  -4  -1   1    21448.57     8802.55    288.89 o 
  -3  -1   1    19644.28    19786.88    549.86 o 
  -2  -1   1     2033.04     1758.25     78.18 o 
  -1  -1   1    20072.70    19847.16    512.33 o 
   0  -1   1     5111.15     5602.39    141.83 o 
   1  -1   1    19116.71    19777.88    351.98 o 
   2  -1   1    29726.34    30299.26    540.35 o 
   3  -1   1      717.30      786.93     29.60 o 
   4  -1   1    13681.21    13774.68    269.62 o 
   5  -1   1     5381.37     5348.30    128.92 o 
   6  -1   1     1786.30     1876.38     68.26 o 
   7  -1   1     3358.50     3741.14    163.69 o 
   8  -1   1      354.22      278.26     48.22 o 
  -8   0   1      558.12      613.15     65.03 o 
  -7   0   1     2378.97     2528.27     88.80 o 
  -6   0   1     1324.06     1375.10     58.45 o 
  -5   0   1     3213.10     2860.41    231.42 o 
  -4   0   1     7592.63     7093.27    362.54 o 
  -3   0   1       12.13       31.18      8.59 o 
  -2   0   1    17867.53    17253.77    441.77 o 
  -1   0   1     3045.88     2378.48     73.32 o 
   1   0   1     5633.58     5688.96    146.25 o 
   2   0   1    10480.25    11543.26    447.11 o 
   3   0   1     3553.89     3852.56    152.07 o 
   4   0   1      902.19     1070.00     67.49 o 
   5   0   1      132.05      140.34     32.16 o 
   6   0   1      812.94      971.27     75.66 o 
   7   0   1      284.62      200.80     43.11 o 
   8   0   1      868.34      902.03     81.78 o 
  -9   1   1      430.38      382.98     55.36 o 
  -8   1   1      703.09      722.61     65.93 o 
  -7   1   1       11.14       16.93     14.80 o 
  -6   1   1      890.50      954.66     71.37 o 
  -5   1   1       16.89       13.47     11.44 o 
  -4   1   1     4195.06     4386.14    138.44 o 
  -3   1   1     2411.77     2478.52    109.62 o 
  -2   1   1     8593.79     8956.18    345.48 o 
  -1   1   1     9875.82    10258.71    265.53 o 
   0   1   1      136.44      157.91      5.58 o 
   1   1   1    12462.87    12357.92    178.10 o 
   2   1   1    20110.61    18529.32    745.07 o 
   3   1   1      230.53      191.01     32.25 o 
   4   1   1     3450.76     3153.69     91.03 o 
   5   1   1     1668.68     1513.85     56.54 o 
   6   1   1     1790.49     1987.81    118.47 o 
   7   1   1     6423.84     6701.73    263.61 o 
   8   1   1      174.98      291.17     58.25 o 
  -8   2   1      972.15      962.92     79.32 o 
  -7   2   1     6800.89     7330.35    176.47 o 
  -6   2   1      486.92      561.26     34.40 o 
  -5   2   1     4679.81     4671.65    113.93 o 
  -4   2   1    10450.44     9989.68    200.67 o 
  -3   2   1     6566.64     6956.45    140.79 o 
  -2   2   1    30315.64    30227.44    539.01 o 
  -1   2   1    12555.32    12606.18    229.65 o 
   0   2   1     7574.55     7648.19    125.65 o 
   1   2   1    38223.30    35553.33   1076.89 o 
   2   2   1     7911.70     7464.43    195.09 o 
   3   2   1     8670.61     7925.86    161.51 o 
   4   2   1    10795.26    10602.12    351.58 o 
   5   2   1        7.41       31.60     14.65 o 
   6   2   1     6999.30     7384.35    285.11 o 
   7   2   1      982.97     1013.72     94.21 o 
   8   2   1     1134.97     1157.54    101.78 o 
  -8   3   1     4575.08     4731.75    198.04 o 
  -7   3   1     1025.53     1175.13     82.75 o 
  -6   3   1      186.44      226.14     23.43 o 
  -5   3   1     8666.56     8970.16    189.84 o 
  -4   3   1     1506.47     1444.68     49.48 o 
  -3   3   1    11605.81    12175.63    233.03 o 
  -2   3   1    14936.70    14942.38    276.35 o 
  -1   3   1        5.74       21.26      4.74 o 
   0   3   1     5150.69     5114.16     81.89 o 
   1   3   1     9026.96     8740.44    135.08 o 
   2   3   1     1233.38     1333.02     95.81 o 
   3   3   1     4518.02     4325.65    103.69 o 
   4   3   1       16.57       13.15     22.40 o 
   5   3   1     1944.07     1887.30    124.66 o 
   6   3   1      562.93      642.51     80.34 o 
   7   3   1       44.62       54.94     34.53 o 
  -8   4   1      859.47      982.92     82.99 o 
  -7   4   1       50.09       52.66     26.90 o 
  -6   4   1      966.46      991.45     71.58 o 
  -5   4   1       11.21       35.26     17.56 o 
  -4   4   1      275.06      277.35     18.78 o 
  -3   4   1      523.16      518.15     34.14 o 
  -2   4   1     3402.38     3251.39    100.67 o 
  -1   4   1     2771.63     2720.77     81.29 o 
   0   4   1     4938.55     5111.18     85.47 o 
   1   4   1     4234.91     4100.19     74.28 o 
   2   4   1     4825.63     4869.40    325.32 o 
   3   4   1     2829.52     2687.13     77.16 o 
   4   4   1      625.87      594.71     74.10 o 
   5   4   1       12.78       10.03     28.70 o 
   6   4   1     1580.83     1523.83    120.52 o 
   7   4   1      714.05      641.73     87.25 o 
  -8   5   1     4188.43     4234.67    191.91 o 
  -7   5   1     2333.81     2245.84    123.82 o 
  -6   5   1      845.51      838.38     66.95 o 
  -5   5   1     5623.24     6046.73    211.91 o 
  -4   5   1      286.74      307.50     36.63 o 
  -3   5   1     4719.83     4585.76    219.26 o 
  -2   5   1     6901.25     6956.18    111.60 o 
  -1   5   1     1395.72     1447.82     34.54 o 
   0   5   1    10805.56    10462.53    162.60 o 
   1   5   1     3999.53     3948.04    105.78 o 
   2   5   1     5604.66     5390.46     99.16 o 
   3   5   1     9158.96     9203.29    194.98 o 
   4   5   1     1600.05     1913.24    129.40 o 
   5   5   1     4839.78     4958.61    237.73 o 
   6   5   1     2338.33     2418.24    161.17 o 
  -7   6   1      148.46       68.15     28.28 o 
  -6   6   1     3926.06     4050.99    172.34 o 
  -5   6   1     3764.73     3756.88    156.36 o 
  -4   6   1     3049.11     3048.68    129.28 o 
  -3   6   1     4910.22     4725.26    168.85 o 
  -2   6   1      184.22      235.17     22.46 o 
  -1   6   1     6639.09     6471.17    162.31 o 
   0   6   1     8003.09     7729.70    129.14 o 
   1   6   1       10.24       13.97      8.16 o 
   2   6   1     6813.15     6835.53    123.46 o 
   3   6   1     3114.61     3155.98     92.75 o 
   4   6   1     1232.92     1401.93    114.81 o 
   5   6   1     1522.81     1656.05    131.08 o 
   6   6   1       18.06       21.56     39.45 o 
  -7   7   1     1449.13     1497.83    104.78 o 
  -6   7   1     1747.72     1653.47    103.70 o 
  -5   7   1       69.71       81.66     25.76 o 
  -4   7   1     2969.71     3132.50    137.93 o 
  -3   7   1        1.00       14.17     13.15 o 
  -2   7   1     1015.50     1007.24     64.07 o 
  -1   7   1      807.04      715.89     51.40 o 
   0   7   1      260.27      280.45     25.49 o 
   1   7   1     1130.59     1097.20     52.90 o 
   2   7   1      170.23      170.22     20.57 o 
   3   7   1      596.84      585.54     38.10 o 
   4   7   1      626.37      568.59     82.81 o 
   5   7   1      633.36      683.34     95.42 o 
  -6   8   1      818.35      884.32     78.18 o 
  -5   8   1      596.12      595.37     61.01 o 
  -4   8   1      527.30      546.07     54.04 o 
  -3   8   1     4219.49     4108.46    165.97 o 
  -2   8   1      270.76      247.22     36.09 o 
  -1   8   1     4593.12     4185.02    159.79 o 
   0   8   1     4123.25     4004.03    153.30 o 
   1   8   1      112.81      130.78     22.26 o 
   2   8   1     1979.38     2200.90     82.83 o 
   3   8   1      544.15      611.04     83.05 o 
  -4   9   1     4539.93     4843.08    199.90 o 
  -3   9   1     1561.55     1579.49     96.68 o 
  -2   9   1      870.28      890.75     68.33 o 
  -1   9   1     3324.26     3345.37    145.50 o 
   0   9   1      238.74      281.44     39.93 o 
   1   9   1     3078.03     2930.68    130.42 o 
  -2  -9   2     1897.83     1850.03     86.77 o 
  -1  -9   2     1310.30     1330.50     70.74 o 
   0  -9   2     6034.79     6130.98    159.68 o 
   1  -9   2     1041.68      975.47     70.20 o 
   2  -9   2     1679.64     1683.61     97.46 o 
   3  -9   2     3041.37     2928.28    137.81 o 
   4  -9   2      291.65      273.52     43.59 o 
  -4  -8   2      922.14      930.26     97.88 o 
  -3  -8   2     1367.38     1245.87    103.22 o 
  -2  -8   2        5.05        3.22     10.50 o 
  -1  -8   2     3541.48     3464.80    105.21 o 
   0  -8   2      279.08      296.44     75.21 o 
   1  -8   2      271.05      283.57     62.45 o 
   2  -8   2     2220.93     2127.53     72.79 o 
   3  -8   2      102.88       95.78     25.70 o 
   4  -8   2     1245.10     1224.67     81.24 o 
   5  -8   2     1066.61      990.97     75.84 o 
  -5  -7   2     1387.27     1291.32    114.45 o 
  -4  -7   2      182.46      152.10     48.88 o 
  -3  -7   2     1401.04     1327.17     99.26 o 
  -2  -7   2     1721.27     1699.46     92.02 o 
  -1  -7   2       75.28       78.56     16.24 o 
   0  -7   2     3922.86     3970.51    106.71 o 
   1  -7   2     1610.86     1609.69     58.17 o 
   2  -7   2     2619.63     2599.68     78.09 o 
   3  -7   2     3349.87     3396.10     94.84 o 
   4  -7   2      150.91      162.37     31.22 o 
   5  -7   2     3108.18     3112.27    140.99 o 
   6  -7   2     2002.16     1898.52    110.01 o 
  -6  -6   2     1602.38     1785.27    138.05 o 
  -5  -6   2      221.51      202.96     53.26 o 
  -4  -6   2     4467.38     4767.96    216.41 o 
  -3  -6   2     8879.12     8719.39    306.36 o 
  -2  -6   2      140.30      141.76     19.07 o 
  -1  -6   2    11501.04    11255.10    232.72 o 
   0  -6   2     4092.30     3950.33    100.70 o 
   1  -6   2     3548.33     3633.71     93.33 o 
   2  -6   2    13945.98    13739.74    339.36 o 
   3  -6   2     1732.78     1746.95     58.23 o 
   4  -6   2     4940.52     4881.16    132.55 o 
   5  -6   2     6668.51     6542.23    154.93 o 
   6  -6   2      706.90      771.61     64.37 o 
   7  -6   2     4211.73     4263.74    183.33 o 
  -7  -5   2     2872.69     3158.74    189.39 o 
  -6  -5   2      681.96      744.17     91.03 o 
  -5  -5   2      575.64      628.22     76.92 o 
  -4  -5   2     7918.74     8525.73    310.93 o 
  -3  -5   2     1651.05     1735.86    101.54 o 
  -2  -5   2     4968.52     4802.49    151.53 o 
  -1  -5   2     5611.88     5649.27    127.89 o 
   0  -5   2        3.25       27.02      5.11 o 
   1  -5   2     5333.29     5210.63    117.14 o 
   2  -5   2     3656.76     3563.46     88.08 o 
   3  -5   2      678.56      716.92     32.36 o 
   4  -5   2     5283.23     5058.15    120.28 o 
   5  -5   2      276.62      287.65     23.89 o 
   6  -5   2     1267.33     1273.39     53.79 o 
   7  -5   2      655.64      734.56     64.43 o 
  -7  -4   2      440.84      498.57     76.98 o 
  -6  -4   2     1223.14     1214.16    104.78 o 
  -5  -4   2      333.38      393.25     61.91 o 
  -4  -4   2      847.62      701.18     69.66 o 
  -3  -4   2      518.51      552.98     52.42 o 
  -2  -4   2       39.66       56.50     17.71 o 
  -1  -4   2      546.01      562.63     50.86 o 
   0  -4   2     1563.70     1588.38     46.67 o 
   1  -4   2     2655.77     2795.50     69.04 o 
   2  -4   2    16535.42    17641.05    330.27 o 
   3  -4   2     1281.90     1288.15     43.04 o 
   4  -4   2     1672.55     1615.87     52.48 o 
   5  -4   2     2516.02     2579.14     75.79 o 
   6  -4   2       31.68       45.25     23.99 o 
   7  -4   2     1430.88     1469.56     61.93 o 
  -8  -3   2       67.77       80.76     37.89 o 
  -7  -3   2     1397.49     1492.12    114.81 o 
  -6  -3   2     1184.09     1042.91     94.09 o 
  -5  -3   2     2535.48     2701.96    145.26 o 
  -4  -3   2     7367.27     7420.98    265.23 o 
  -3  -3   2       45.02       57.41     21.68 o 
  -2  -3   2    13154.51    13341.43    377.94 o 
  -1  -3   2    22364.30    22127.64    404.79 o 
   0  -3   2      136.55      132.35     11.07 o 
   1  -3   2    40776.42    41998.90    746.09 o 
   2  -3   2     1573.73     1533.15     42.84 o 
   3  -3   2     4047.30     3949.62    114.99 o 
   4  -3   2    23548.25    23308.61    433.83 o 
   5  -3   2      388.54      377.21     25.48 o 
   6  -3   2     3078.03     3252.66     94.52 o 
   7  -3   2     6649.69     6820.92    239.47 o 
   8  -3   2        3.10       27.32     21.92 o 
  -8  -2   2     2183.76     2393.50    144.77 o 
  -7  -2   2     6877.12     6538.80    169.99 o 
  -6  -2   2      115.63      112.80     21.15 o 
  -5  -2   2    10093.80     9757.07    333.20 o 
  -4  -2   2    10946.56    10847.05    345.63 o 
  -3  -2   2     2506.85     2777.38    119.25 o 
  -2  -2   2    16719.92    16250.01    442.31 o 
  -1  -2   2     2061.17     2202.24     76.80 o 
   0  -2   2     6265.21     6697.77    184.29 o 
   1  -2   2     3851.46     3726.97     77.25 o 
   2  -2   2      612.00      646.49     44.59 o 
   3  -2   2    22534.25    22514.38    412.46 o 
   4  -2   2     5435.02     5458.35    146.19 o 
   5  -2   2     1866.84     2003.57     63.68 o 
   6  -2   2     8328.07     8446.68    189.83 o 
   7  -2   2       43.28       30.74     21.50 o 
   8  -2   2      686.38      690.91     66.47 o 
  -8  -1   2     2246.92     2412.41    138.41 o 
  -7  -1   2      124.12      124.98     23.85 o 
  -6  -1   2      698.67      650.95     77.82 o 
  -5  -1   2     1683.35     1619.76     60.69 o 
  -4  -1   2      566.97      551.66     30.57 o 
  -3  -1   2     4552.29     4695.00    165.25 o 
  -2  -1   2      628.23      667.91     40.59 o 
  -1  -1   2      754.82      844.03     35.31 o 
   0  -1   2     3875.44     4316.77     82.76 o 
   1  -1   2     6295.32     6879.27     99.66 o 
   2  -1   2       53.87       78.25     24.92 o 
   3  -1   2        1.29       72.66     16.87 o 
   4  -1   2     1777.46     1731.95     70.62 o 
   5  -1   2     1781.67     1954.47     63.54 o 
   7  -1   2     1972.06     1986.73    113.79 o 
   8  -1   2       27.73       37.47     26.78 o 
  -9   0   2      170.13      179.12     45.16 o 
  -8   0   2      927.30     1083.44     84.55 o 
  -7   0   2     1824.45     1981.06     76.51 o 
  -6   0   2       17.19       52.88     15.55 o 
  -5   0   2     3335.52     3309.33     93.35 o 
  -3   0   2      401.48      293.44     58.70 o 
  -2   0   2     5218.50     5119.80    186.12 o 
  -1   0   2     1179.56     1333.89     30.82 o 
   0   0   2    12557.93    12639.53    322.22 o 
   1   0   2    12654.38    13076.34    223.34 o 
   2   0   2    63239.75    58809.69   1123.55 o 
   3   0   2    27031.37    27380.67    500.12 o 
   4   0   2     7148.09     7513.01    161.95 o 
   5   0   2      746.20     1035.81    216.65 o 
   6   0   2     8808.22     8608.30    297.66 o 
   7   0   2      812.71      824.45     75.12 o 
   8   0   2     1604.97     1931.73    125.14 o 
  -8   1   2     3066.06     3177.47    105.02 o 
  -7   1   2       24.62       64.79     17.30 o 
  -6   1   2     7267.02     7740.86    178.86 o 
  -5   1   2    12075.03    12277.01    251.40 o 
  -4   1   2      336.69      379.27     23.92 o 
  -3   1   2    26943.88    27373.21    498.30 o 
  -2   1   2    16108.32    15707.66    402.80 o 
  -1   1   2     5557.04     5949.81    163.87 o 
   0   1   2    43897.11    41408.13    569.41 o 
   1   1   2     4624.27     4389.81     84.69 o 
   2   1   2    11970.61    11630.73    211.10 o 
   3   1   2     9519.91     8884.21    176.38 o 
   4   1   2       86.98       99.67     13.59 o 
   5   1   2     5942.33     5892.23    225.72 o 
   6   1   2     1049.01     1087.46     86.29 o 
   7   1   2     1520.14     1374.31    104.60 o 
   8   1   2     3540.51     3831.03    195.45 o 
  -8   2   2     1355.70     1503.89     98.78 o 
  -7   2   2     2606.83     2678.54    130.00 o 
  -6   2   2     8311.19     8508.56    275.98 o 
  -5   2   2     1102.87     1156.34     69.29 o 
  -4   2   2     1839.88     1823.54     53.28 o 
  -3   2   2     3714.81     3509.07     78.52 o 
  -2   2   2      246.96      270.68     11.34 o 
  -1   2   2      940.09      921.08     54.85 o 
   0   2   2     4166.89     4222.15     68.31 o 
   1   2   2       30.03       47.86     19.62 o 
   2   2   2     8063.29     8137.33    160.31 o 
   3   2   2     1280.16     1358.34     85.63 o 
   4   2   2     2310.05     2372.66    127.30 o 
   5   2   2      133.46      140.81     37.65 o 
   6   2   2     1275.78     1241.12     99.26 o 
   7   2   2      403.50      421.41     66.47 o 
   8   2   2       30.23       39.99     34.59 o 
  -8   3   2     1014.19     1018.47     82.81 o 
  -7   3   2      397.95      451.62     54.94 o 
  -6   3   2       63.72       70.80     24.80 o 
  -5   3   2     3589.52     3811.29     95.79 o 
  -4   3   2     1078.16     1136.95     38.17 o 
  -3   3   2     1079.23     1005.12     31.44 o 
  -2   3   2     5852.42     5807.15    116.45 o 
  -1   3   2     1915.00     1769.97     34.81 o 
   0   3   2     3357.45     3281.00     58.33 o 
   1   3   2       31.33       57.82      6.95 o 
   2   3   2     7405.82     6842.90    113.54 o 
   3   3   2     2213.16     2043.11     63.15 o 
   4   3   2      509.99      518.58     31.67 o 
   5   3   2     7322.92     7054.03    281.80 o 
   6   3   2      923.79     1032.88     96.20 o 
   7   3   2      614.69      523.49     78.66 o 
  -8   4   2      643.43      734.50     71.28 o 
  -7   4   2     1175.46     1240.76     87.25 o 
  -6   4   2     6522.77     6527.77    231.84 o 
  -5   4   2      423.38      467.71     45.28 o 
  -4   4   2     6563.29     6764.18    219.65 o 
  -3   4   2    17753.09    17854.71    362.90 o 
  -2   4   2     1976.64     2054.13     89.26 o 
  -1   4   2    24816.26    23882.67    604.59 o 
   0   4   2     4277.62     4194.47     97.92 o 
   1   4   2     5304.80     5308.45     92.82 o 
   2   4   2     8075.70     7880.33    131.29 o 
   3   4   2      117.19      114.18     48.40 o 
   4   4   2     3325.32     3217.33     94.32 o 
   5   4   2     5709.86     5476.16    246.01 o 
   6   4   2      485.84      424.12     72.36 o 
   7   4   2     2363.19     2527.52    164.89 o 
  -8   5   2      214.04      180.50     44.56 o 
  -7   5   2     4100.17     4258.03    185.01 o 
  -6   5   2     2790.66     3111.91    143.87 o 
  -5   5   2     2030.07     1918.34    100.10 o 
  -4   5   2     5999.93     6041.39    204.46 o 
  -3   5   2      713.63      656.68     47.32 o 
  -2   5   2     4791.22     4971.94     85.53 o 
  -1   5   2     8862.19     8619.11    136.63 o 
   0   5   2      160.20      182.71     12.89 o 
   1   5   2     4041.74     4004.32     77.60 o 
   2   5   2      653.69      627.75     24.95 o 
   3   5   2     1152.35     1154.41     49.77 o 
   4   5   2     3230.40     3201.52     97.13 o 
   5   5   2       46.94       13.21     27.50 o 
   6   5   2      504.96      416.25     75.18 o 
  -7   6   2      126.55       99.56     32.31 o 
  -6   6   2     2877.08     2840.49    138.47 o 
  -5   6   2     1664.78     1760.35     98.30 o 
  -4   6   2        2.09       18.61     13.87 o 
  -3   6   2      195.21      215.81     32.01 o 
  -2   6   2     1279.53     1277.21     69.35 o 
  -1   6   2     1816.60     1896.58     45.50 o 
   0   6   2     1526.49     1520.82     40.88 o 
   1   6   2      105.29      117.12     12.95 o 
   2   6   2     3418.88     3422.03     74.89 o 
   3   6   2      178.02      179.33     23.12 o 
   4   6   2      884.18      968.25     50.39 o 
   5   6   2     1001.27      910.98     97.22 o 
  -6   7   2     2136.51     2065.10    118.35 o 
  -5   7   2     1570.73     1620.02     98.06 o 
  -4   7   2     3335.97     3534.64    150.78 o 
  -3   7   2      184.25      148.14     29.42 o 
  -2   7   2     4118.13     4034.12    152.82 o 
  -1   7   2     4246.16     4442.98    160.21 o 
   0   7   2      833.34      808.06     54.16 o 
   1   7   2     7206.62     7403.77    133.75 o 
   2   7   2     1847.95     1859.54     52.78 o 
   3   7   2     1453.55     1475.73     62.28 o 
   4   7   2     2474.52     2851.30    175.34 o 
  -5   8   2     4373.27     4607.69    193.23 o 
  -4   8   2     1861.05     1933.53    108.45 o 
  -3   8   2     4210.20     4109.60    166.81 o 
  -2   8   2     2731.22     2717.51    123.46 o 
  -1   8   2      273.40      193.47     31.65 o 
   0   8   2     3399.13     3346.75    135.53 o 
   1   8   2     2604.20     2698.30    116.55 o 
   2   8   2       79.17      171.92     50.56 o 
   3   8   2     2007.07     1833.43    136.61 o 
  -4   9   2      451.95      482.54     57.95 o 
  -3   9   2      974.41      922.09     72.54 o 
  -2   9   2       73.94      106.94     28.52 o 
  -1   9   2     1483.18     1396.17     85.63 o 
   0   9   2      343.12      339.15     43.17 o 
   1   9   2      256.58      267.87     38.37 o 
  -2  -9   3      884.12      828.72     81.84 o 
  -1  -9   3       17.36       19.24     14.42 o 
   0  -9   3     1116.56     1075.05     75.42 o 
   1  -9   3      714.55      679.59     42.71 o 
   2  -9   3      165.05      144.95     32.55 o 
   3  -9   3      764.22      671.45     60.65 o 
   4  -9   3      377.16      374.58     50.02 o 
  -4  -8   3     1655.60     1837.28    133.97 o 
  -3  -8   3     1123.35     1118.63     94.76 o 
  -2  -8   3      765.37      673.69     42.41 o 
  -1  -8   3     3193.45     3311.79    101.51 o 
   0  -8   3     1238.14     1136.93     52.13 o 
   1  -8   3     3371.95     3272.63     97.30 o 
   2  -8   3     6753.40     6369.49    155.21 o 
   3  -8   3       36.52       43.90     13.27 o 
   4  -8   3     2329.31     2393.38    120.04 o 
   5  -8   3      961.61     1030.12     77.64 o 
  -5  -7   3     1530.54     1521.37    122.68 o 
  -4  -7   3     3210.38     3280.52    175.10 o 
  -3  -7   3        1.38       23.48     24.86 o 
  -2  -7   3     6889.00     6630.00    162.14 o 
  -1  -7   3     3416.96     3473.15     98.66 o 
   0  -7   3     2591.89     2624.94     80.49 o 
   1  -7   3    14179.62    14057.34    285.68 o 
   2  -7   3     1272.56     1320.97     52.16 o 
   3  -7   3     5059.81     4856.10    123.22 o 
   4  -7   3     4025.72     3879.66    107.06 o 
   5  -7   3       10.13       16.15     17.29 o 
   6  -7   3     3172.70     3469.37    157.32 o 
  -6  -6   3      254.31      220.19     55.90 o 
  -5  -6   3     2841.17     2739.37    160.99 o 
  -3  -6   3     5556.04     5329.94    211.73 o 
  -2  -6   3     3356.61     3425.44     96.42 o 
  -1  -6   3       43.41       68.91     13.96 o 
   0  -6   3     2264.85     2351.64     70.41 o 
   1  -6   3     2871.99     2823.94     78.92 o 
   2  -6   3      455.52      457.88     27.24 o 
   3  -6   3     1778.47     1834.09     60.94 o 
   4  -6   3       30.47       35.82     11.47 o 
   5  -6   3     1890.74     1974.70     68.90 o 
   6  -6   3       54.78       46.49     15.48 o 
   7  -6   3      533.35      560.48     59.03 o 
  -7  -5   3       33.86       28.52     34.29 o 
  -6  -5   3     1748.88     1652.39    124.72 o 
  -5  -5   3      675.15      710.12     80.22 o 
  -4  -5   3     1002.93      994.39     81.42 o 
  -3  -5   3      313.34      307.74     43.47 o 
  -2  -5   3     4576.68     4729.35    172.76 o 
  -1  -5   3      735.88      767.17     44.44 o 
   0  -5   3     2164.87     2253.29     64.19 o 
   1  -5   3     3724.86     3798.01    102.95 o 
   2  -5   3      601.25      656.85     30.38 o 
   3  -5   3     4057.13     4138.80    101.10 o 
   4  -5   3     8600.38     8474.83    182.51 o 
   5  -5   3       51.31       56.72     13.30 o 
   6  -5   3     2183.22     2118.53     73.59 o 
   7  -5   3     1756.61     1843.76    100.52 o 
  -7  -4   3     1158.51     1167.69    106.64 o 
  -6  -4   3     2147.74     2172.52    139.31 o 
  -5  -4   3     4364.79     4183.57    191.43 o 
  -4  -4   3     1542.51     1583.69     99.26 o 
  -3  -4   3    10930.13    10527.24    327.98 o 
  -2  -4   3    14507.35    13746.57    391.27 o 
  -1  -4   3      347.28      314.99     19.50 o 
   0  -4   3    34103.09    34655.43    625.68 o 
   1  -4   3     2844.37     2555.15     65.33 o 
   2  -4   3     2757.26     2598.63     67.06 o 
   3  -4   3    19113.57    18496.04    349.26 o 
   4  -4   3      968.17      947.61     38.45 o 
   5  -4   3     5808.13     5904.12    138.57 o 
   6  -4   3     4112.69     4297.92    136.61 o 
   7  -4   3        5.36       11.95     15.43 o 
   8  -4   3     2544.77     2675.00    134.57 o 
  -8  -3   3     2161.65     2252.92    146.76 o 
  -7  -3   3        4.77       24.70     14.53 o 
  -6  -3   3     5213.63     4672.48    211.19 o 
  -5  -3   3     3685.43     3392.93    162.07 o 
  -4  -3   3     1618.04     1697.24    100.04 o 
  -3  -3   3    12877.98    12233.55    362.69 o 
  -2  -3   3     4502.13     4295.44    144.53 o 
  -1  -3   3    14022.30    14377.16    270.43 o 
   0  -3   3     7575.29     7300.71    145.31 o 
   1  -3   3      760.56      851.71     64.22 o 
   2  -3   3     9010.31     8918.85    175.16 o 
   3  -3   3     5208.79     5262.29    114.54 o 
   4  -3   3     2025.55     2110.27     61.21 o 
   5  -3   3     2088.67     2130.59     66.32 o 
   6  -3   3      340.44      343.48     35.25 o 
   7  -3   3      712.80      741.65     63.65 o 
   8  -3   3      265.78      312.31     49.18 o 
  -8  -2   3       14.11       19.28     25.04 o 
  -7  -2   3     2011.54     2008.57     79.47 o 
  -6  -2   3     1857.00     2017.54     76.23 o 
  -5  -2   3      897.79      994.63     79.56 o 
  -4  -2   3       33.86       33.75     22.10 o 
  -3  -2   3      911.94      992.53     60.95 o 
  -2  -2   3      124.18      104.72     18.07 o 
  -1  -2   3        8.90       18.25      7.21 o 
   0  -2   3      350.15      392.08     18.52 o 
   1  -2   3     4335.75     4685.61     71.57 o 
   2  -2   3     2883.99     3073.58     69.07 o 
   3  -2   3     5227.66     5127.59    109.86 o 
   4  -2   3      223.47      231.91     17.78 o 
   5  -2   3     2379.35     2619.80     75.79 o 
   6  -2   3     4616.74     4660.05    180.32 o 
   7  -2   3       21.16       20.06     20.12 o 
   8  -2   3      936.41     1028.37     83.29 o 
  -8  -1   3     1648.48     1715.44     86.86 o 
  -7  -1   3        1.32        4.13     12.46 o 
  -6  -1   3     4414.63     3985.38    113.67 o 
  -5  -1   3     1878.97     2031.83    147.00 o 
  -4  -1   3     9785.29     9891.01    208.90 o 
  -3  -1   3    12541.04    12398.68    354.70 o 
  -2  -1   3       77.13      149.28     17.77 o 
  -1  -1   3    20955.98    20277.53    518.57 o 
   0  -1   3    23633.28    24762.84    627.80 o 
   1  -1   3      149.37      148.30     13.97 o 
   2  -1   3    16615.49    15900.91    226.65 o 
   3  -1   3     6745.29     6801.08    138.30 o 
   4  -1   3    11004.55    10962.46    291.35 o 
   5  -1   3    12313.62    12371.81    251.88 o 
   6  -1   3      338.27      361.97     49.06 o 
   7  -1   3     3500.76     3407.94    161.11 o 
   8  -1   3     2031.73     2016.58    124.78 o 
  -8   0   3      184.88      216.51     29.90 o 
  -7   0   3     4111.41     4193.23    122.37 o 
  -6   0   3     5818.11     5687.23    371.30 o 
  -5   0   3      261.90      336.31     26.38 o 
  -4   0   3    31758.35    28248.71   1133.43 o 
  -3   0   3     9906.97     9841.40    292.07 o 
  -2   0   3     3274.89     3425.15     97.55 o 
  -1   0   3    29050.58    28645.93    595.73 o 
   0   0   3      213.61      223.98     13.51 o 
   1   0   3     3025.38     3064.02     61.69 o 
   2   0   3    14569.03    14105.25    203.69 o 
   3   0   3     3160.15     3369.25     93.66 o 
   4   0   3    17275.70    17319.21    387.88 o 
   5   0   3     3341.97     3348.61    147.48 o 
   6   0   3       81.38       69.48     28.88 o 
   7   0   3     2207.74     2182.49    129.10 o 
   8   0   3        9.76       12.31     25.58 o 
  -8   1   3      554.86      629.12     62.51 o 
  -7   1   3     1743.91     1789.11     69.82 o 
  -6   1   3       23.91       16.82     16.15 o 
  -5   1   3     6263.15     6358.12    146.74 o 
  -4   1   3     4034.41     4133.25     99.65 o 
  -3   1   3       40.99       63.08      9.98 o 
  -2   1   3     7764.68     8374.29    235.33 o 
  -1   1   3       13.47       96.32     13.09 o 
   0   1   3     1109.14     1269.23     25.22 o 
   1   1   3     1761.52     1853.39     44.75 o 
   2   1   3      954.50      884.75     30.84 o 
   3   1   3      159.19      183.08     18.56 o 
   4   1   3     1339.06     1341.45     49.72 o 
   5   1   3     2417.86     2318.26    124.36 o 
   6   1   3     1672.54     1437.48    103.34 o 
   7   1   3      257.81      192.81     48.22 o 
   8   1   3     1285.20     1420.67    114.09 o 
  -9   2   3      622.70      733.30     74.28 o 
  -8   2   3      764.50      746.45     70.50 o 
  -7   2   3     2752.68     2784.35    133.91 o 
  -6   2   3     1227.14     1180.90     75.90 o 
  -5   2   3      271.01      263.65     21.09 o 
  -4   2   3     6002.58     5833.74    190.65 o 
  -3   2   3     3521.99     3647.23     79.66 o 
  -2   2   3     4963.87     5100.62    155.52 o 
  -1   2   3     2882.04     2532.51     83.23 o 
   0   2   3        7.30       16.56      5.36 o 
   1   2   3    14283.72    13641.64    200.24 o 
   2   2   3     9568.24     9211.73    179.11 o 
   3   2   3     1767.98     1700.43     54.17 o 
   4   2   3    11511.22    10792.36    217.75 o 
   5   2   3     2735.78     2469.70    137.75 o 
   6   2   3     2483.49     2501.40    145.80 o 
   7   2   3     2755.45     2924.86    168.43 o 
  -8   3   3     1820.92     1856.67    114.39 o 
  -7   3   3     4623.70     4711.81    191.55 o 
  -6   3   3       60.94       34.05     19.34 o 
  -5   3   3     9877.49    10091.41    310.57 o 
  -4   3   3    10145.14    10040.64    227.58 o 
  -3   3   3      278.56      242.78     18.61 o 
  -2   3   3    33480.39    33362.72    640.80 o 
  -1   3   3     5077.77     4634.99     76.72 o 
   0   3   3     5791.94     5578.12    137.92 o 
   1   3   3    16677.77    16325.36    240.44 o 
   2   3   3     3252.53     3264.53     64.83 o 
   3   3   3     9808.27     9537.92    196.45 o 
   4   3   3     3789.38     3554.70    135.77 o 
   5   3   3      912.96      920.53     86.11 o 
   6   3   3     2667.68     2622.94    157.38 o 
   7   3   3      653.40      667.13     85.15 o 
  -8   4   3     2626.77     2500.32    136.43 o 
  -7   4   3      885.70     1041.83     79.62 o 
  -6   4   3     2776.27     2529.08    123.16 o 
  -5   4   3     7955.18     7777.48    255.38 o 
  -4   4   3      301.63      310.63     36.45 o 
  -3   4   3     4665.36     4753.73    162.13 o 
  -2   4   3     6473.95     6375.18    149.31 o 
  -1   4   3      472.94      476.72     17.91 o 
   0   4   3     3583.64     3754.17     69.94 o 
   1   4   3      602.65      667.21     41.93 o 
   2   4   3      215.65      204.09     24.47 o 
   3   4   3      356.47      352.16     31.92 o 
   4   4   3      764.53      793.22     42.15 o 
   5   4   3     2015.11     1906.03    132.52 o 
   6   4   3      195.43      179.30     52.42 o 
   7   4   3      384.23      428.62     79.86 o 
  -8   5   3      415.98      361.19     56.38 o 
  -7   5   3      212.47      237.31     45.16 o 
  -6   5   3       16.37       30.32     19.40 o 
  -5   5   3     2826.87     2835.51    129.64 o 
  -4   5   3     2717.04     2816.47    121.24 o 
  -3   5   3        4.92       20.60     13.75 o 
  -2   5   3     4572.59     4492.36     97.41 o 
  -1   5   3     2795.28     2867.38     58.51 o 
   0   5   3      384.21      382.90     35.67 o 
   1   5   3     3377.87     3370.73     69.23 o 
   2   5   3       39.94       48.79     16.76 o 
   3   5   3     1836.17     1744.94     64.02 o 
   4   5   3     2143.68     2136.27     76.57 o 
   5   5   3      328.33      294.05     64.49 o 
   6   5   3     2379.16     2439.19    162.55 o 
  -7   6   3      644.52      657.10     66.95 o 
  -6   6   3     1887.91     1868.08    108.69 o 
  -5   6   3     4869.32     4707.61    184.83 o 
  -4   6   3      646.70      691.69     55.96 o 
  -3   6   3     9160.57     9461.70    290.81 o 
  -2   6   3     2303.67     2313.62     94.30 o 
  -1   6   3      294.74      284.68     19.52 o 
   0   6   3     9416.55     9548.43    158.48 o 
   1   6   3     2447.48     2499.00     59.70 o 
   2   6   3     4048.54     4126.63     86.05 o 
   3   6   3     6760.30     6949.61    165.24 o 
   4   6   3       48.96       66.00     29.99 o 
   5   6   3     2862.45     3147.03    187.47 o 
  -6   7   3     3162.14     3322.31    159.25 o 
  -5   7   3      529.36      614.59     58.73 o 
  -4   7   3     2951.79     2887.33    132.52 o 
  -3   7   3     7509.70     7361.29    245.53 o 
  -2   7   3      142.58      133.61     27.32 o 
  -1   7   3     2418.18     2387.13    105.14 o 
   0   7   3     3109.28     3211.42     82.13 o 
   1   7   3      897.88      864.31     33.95 o 
   2   7   3     3136.03     3214.64    110.49 o 
   3   7   3      434.40      463.31     36.02 o 
   4   7   3      438.59      416.93     49.36 o 
  -5   8   3      532.81      624.43     63.11 o 
  -4   8   3     1575.34     1552.95     96.44 o 
  -3   8   3      316.71      335.55     44.32 o 
  -2   8   3      802.58      846.31     62.81 o 
  -1   8   3       37.77       23.78     16.45 o 
   0   8   3     2341.49     2543.25    113.55 o 
   1   8   3      405.10      445.73     42.93 o 
   3   8   3     1448.24     1561.00    126.28 o 
  -3   9   3     2822.29     2838.99    138.05 o 
  -2   9   3       14.02        9.07     16.99 o 
  -1   9   3     3524.89     3664.82    154.44 o 
   0   9   3     2352.82     2584.81    121.84 o 
  -2  -9   4     3116.81     3153.64    165.19 o 
  -1  -9   4       99.95       77.58     20.01 o 
   0  -9   4     3112.58     3005.40     99.33 o 
   1  -9   4     2446.42     2416.88     85.38 o 
   2  -9   4       91.47      111.36     20.21 o 
   3  -9   4     4513.58     4446.64    182.24 o 
   4  -9   4     2534.16     2407.61    125.86 o 
  -4  -8   4       29.51       65.93     37.23 o 
  -3  -8   4     4010.95     3930.71    189.27 o 
  -2  -8   4     2579.39     2689.59    141.53 o 
  -1  -8   4     1380.01     1319.14    125.74 o 
   0  -8   4     5887.60     5617.74    143.76 o 
   1  -8   4      260.84      286.77     27.36 o 
   2  -8   4     2847.90     2842.70     89.07 o 
   3  -8   4     4486.24     4334.83    119.35 o 
   4  -8   4       13.22       28.24     12.14 o 
   5  -8   4     1812.53     1948.84    109.95 o 
  -5  -7   4      710.59      652.66     85.39 o 
  -4  -7   4       99.78      135.89     44.13 o 
  -3  -7   4     1023.32      992.11     81.54 o 
  -2  -7   4      942.98     1046.09     77.34 o 
  -1  -7   4      559.70      587.42     34.99 o 
   0  -7   4       73.25       61.93     14.38 o 
   1  -7   4     3383.06     3370.82    137.15 o 
   2  -7   4      552.21      530.53     38.37 o 
   3  -7   4      403.21      365.28     31.83 o 
   4  -7   4     1308.25     1241.84     52.98 o 
   5  -7   4        4.01        1.46     10.57 o 
   6  -7   4      138.13      117.39     32.91 o 
  -6  -6   4     1313.02     1294.39    112.71 o 
  -5  -6   4     1170.86     1228.93    103.64 o 
  -4  -6   4      291.19      259.59     49.60 o 
  -3  -6   4     2784.45     2767.11    135.41 o 
  -2  -6   4      786.90      785.12     59.69 o 
  -1  -6   4     2062.20     2095.60     67.63 o 
   0  -6   4     7367.61     7788.15    171.01 o 
   1  -6   4       92.24      107.96     15.45 o 
   2  -6   4     3582.03     3585.19     94.57 o 
   3  -6   4     4428.10     4206.93    107.68 o 
   4  -6   4      631.81      621.45     34.45 o 
   5  -6   4     5967.56     6021.03    147.86 o 
   6  -6   4     1448.64     1418.76     60.72 o 
  -7  -5   4     1066.71     1052.99    104.66 o 
  -6  -5   4     7319.75     7619.80    305.16 o 
  -5  -5   4        6.40       87.43     35.13 o 
  -4  -5   4     1868.22     1899.36    112.17 o 
  -3  -5   4    10836.02    10163.83    324.80 o 
  -2  -5   4     2164.87     2048.64     96.26 o 
  -1  -5   4    15544.70    15637.83    304.83 o 
   0  -5   4     5386.79     5562.35    229.68 o 
   1  -5   4     2505.75     2642.59     72.17 o 
   2  -5   4    13296.41    13214.15    260.67 o 
   3  -5   4     1296.24     1316.14     47.74 o 
   4  -5   4     6428.37     6670.67    242.35 o 
   5  -5   4     5810.61     5886.32    141.93 o 
   6  -5   4       95.95      120.02     20.09 o 
   7  -5   4     3468.49     3381.88    150.24 o 
  -7  -4   4     3303.70     3362.24    185.43 o 
  -6  -4   4     1558.38     1293.00    101.96 o 
  -5  -4   4     1048.96     1048.37     87.43 o 
  -4  -4   4     6588.52     6519.06    237.67 o 
  -3  -4   4     1213.42     1147.21     71.76 o 
  -2  -4   4     3490.42     3471.17    130.42 o 
  -1  -4   4    11618.18    11514.83    227.04 o 
   0  -4   4      149.04      151.56     29.00 o 
   1  -4   4     3630.51     3879.14     90.69 o 
   2  -4   4      168.06      148.32     14.37 o 
   3  -4   4      351.04      342.64     21.47 o 
   4  -4   4      203.39      211.41     19.05 o 
   5  -4   4      485.83      471.17     29.53 o 
   6  -4   4     1869.64     1798.12     95.96 o 
   7  -4   4      178.68      189.99     37.95 o 
   8  -4   4      485.90      481.64     58.91 o 
  -8  -3   4      537.79      432.70     68.03 o 
  -7  -3   4       60.13       57.38     18.55 o 
  -6  -3   4     1714.21     1614.14    110.97 o 
  -5  -3   4     1337.79     1453.99     98.12 o 
  -4  -3   4       19.62       85.03     27.02 o 
  -3  -3   4      476.71      437.63     40.23 o 
  -2  -3   4       40.01       66.41     16.63 o 
  -1  -3   4     3531.25     3732.14    124.18 o 
   0  -3   4      793.57      814.06     42.69 o 
   1  -3   4    10956.93    11610.50    221.67 o 
   2  -3   4    10170.40    10161.30    198.24 o 
   3  -3   4        8.63       13.74      5.99 o 
   4  -3   4     2222.40     2177.04     63.06 o 
   5  -3   4     2100.96     2013.84     63.82 o 
   6  -3   4      260.53      260.31     39.21 o 
   7  -3   4     3269.88     3070.59    145.01 o 
   8  -3   4      746.45      795.93     73.14 o 
  -8  -2   4      154.83      173.12     29.48 o 
  -7  -2   4     6014.41     5650.96    205.18 o 
  -6  -2   4     1295.19     1237.66     57.71 o 
  -5  -2   4     4606.81     5036.73    199.24 o 
  -4  -2   4    17354.44    16574.33    478.64 o 
  -3  -2   4      101.80      124.12     23.12 o 
  -2  -2   4    21410.07    20498.44    540.55 o 
  -1  -2   4    21098.31    20397.20    529.80 o 
   0  -2   4      633.35      682.50     23.66 o 
   1  -2   4    18149.53    18058.54    254.32 o 
   2  -2   4     7513.13     7375.36    111.95 o 
   3  -2   4     2829.96     2732.72     67.28 o 
   4  -2   4    13728.14    13439.31    261.88 o 
   5  -2   4       77.36       79.14     23.96 o 
   6  -2   4     7498.40     7850.32    268.83 o 
   7  -2   4     2597.07     2782.72    140.27 o 
   8  -2   4      217.41      293.45     52.48 o 
  -8  -1   4     4664.60     4737.02    140.21 o 
  -7  -1   4     5228.48     4476.02    520.58 o 
  -6  -1   4      197.72      207.98     25.70 o 
  -5  -1   4    11112.54    10543.76    229.05 o 
  -4  -1   4    10041.61     9598.65    407.75 o 
  -3  -1   4     2570.74     2527.40     98.12 o 
  -2  -1   4    11465.90    11006.24    297.66 o 
  -1  -1   4     1018.22     1009.82     40.41 o 
   0  -1   4     6915.86     7311.75    199.60 o 
   1  -1   4    30454.11    30630.54    450.41 o 
   2  -1   4      812.76      909.96     21.19 o 
   3  -1   4     1914.46     1809.55     37.49 o 
   4  -1   4     2068.32     2012.38     56.44 o 
   5  -1   4     1879.16     1977.43    101.90 o 
   6  -1   4     2291.37     2158.65    116.67 o 
   7  -1   4      159.58      104.42     34.41 o 
   8  -1   4      776.76      941.55     85.75 o 
  -9   0   4     1200.75     1336.42     96.86 o 
  -8   0   4      821.96      933.32     76.68 o 
  -7   0   4       22.66       40.16     14.67 o 
  -6   0   4      582.06      610.13     38.07 o 
  -5   0   4     1311.49     1365.79     54.00 o 
  -4   0   4     2596.38     2306.57    189.39 o 
  -3   0   4     2194.68     2267.64     87.79 o 
  -2   0   4     1126.85     1148.96     33.50 o 
  -1   0   4     9518.65    10246.80    190.18 o 
   0   0   4        5.02        7.09      3.78 o 
   1   0   4      752.46      748.94     23.50 o 
   2   0   4     1240.48     1212.98     44.10 o 
   3   0   4     4401.19     4555.05     76.76 o 
   4   0   4      245.03      334.29     22.40 o 
   5   0   4      111.69      118.83     31.71 o 
   6   0   4     2598.53     2520.44    134.21 o 
   8   0   4        3.05       23.60     29.12 o 
  -9   1   4      371.63      342.57     54.34 o 
  -8   1   4     2949.06     2949.36    144.17 o 
  -7   1   4     2274.09     2109.29    113.55 o 
  -6   1   4      353.72      328.26     63.95 o 
  -5   1   4     6264.85     6214.54    143.98 o 
  -4   1   4     1596.69     1694.68     53.49 o 
  -3   1   4     4392.98     3934.86    135.41 o 
  -2   1   4    32677.45    33454.77   1121.75 o 
  -1   1   4     1396.11     1583.70     54.10 o 
   0   1   4    13517.58    13108.85    237.91 o 
   1   1   4    13398.77    13359.26    236.25 o 
   2   1   4     6193.36     6349.14    127.42 o 
   3   1   4    13737.36    13541.86    251.54 o 
   4   1   4     3229.99     3296.72    149.37 o 
   5   1   4     2829.41     2757.26    140.09 o 
   6   1   4     6227.35     6019.83    245.77 o 
   7   1   4      236.92      184.83     49.42 o 
   8   1   4      991.68     1080.14    101.90 o 
  -9   2   4      680.76      735.10     76.50 o 
  -8   2   4     5627.15     5706.26    225.18 o 
  -7   2   4      241.10      254.72     42.51 o 
  -6   2   4     9128.86     9114.02    294.29 o 
  -5   2   4     8880.86     8633.16    272.14 o 
  -4   2   4     5917.61     6231.56    202.78 o 
  -3   2   4    20179.52    19737.64    362.28 o 
  -2   2   4    26291.13    26790.95    688.75 o 
  -1   2   4     1115.73     1027.11     45.88 o 
   0   2   4    18167.27    17507.28    255.07 o 
   1   2   4     1776.88     1816.70     36.77 o 
   2   2   4     8499.16     7840.78    156.68 o 
   3   2   4     8763.64     8357.48    171.63 o 
   4   2   4     1483.08     1522.27     91.93 o 
   5   2   4     3942.09     3891.29    105.95 o 
   6   2   4      102.20       99.38     37.83 o 
   7   2   4      662.99      558.62     77.94 o 
  -8   3   4      480.71      597.05     67.43 o 
  -7   3   4     2012.94     2123.40    116.13 o 
  -6   3   4     3470.02     3461.92    148.98 o 
  -5   3   4      319.87      339.57     41.31 o 
  -4   3   4     2649.99     2480.02    107.00 o 
  -3   3   4     2736.27     2560.97    103.46 o 
  -2   3   4       99.76       84.73     16.75 o 
  -1   3   4     5234.04     5342.00    105.95 o 
   0   3   4      102.36      109.24      9.18 o 
   1   3   4     2284.77     2395.70     56.45 o 
   2   3   4     1041.02     1087.46     34.72 o 
   3   3   4      250.06      284.48     22.86 o 
   4   3   4      471.15      456.88     31.09 o 
   5   3   4       18.83       31.00     18.10 o 
   6   3   4     1463.28     1432.07    114.21 o 
   7   3   4      129.47      205.42     54.58 o 
  -8   4   4      952.32      946.95     81.12 o 
  -7   4   4      161.93      183.51     40.23 o 
  -6   4   4     1201.56     1140.30     79.26 o 
  -5   4   4     3785.74     3878.17    155.82 o 
  -4   4   4      304.82      254.30     34.17 o 
  -3   4   4     8301.68     8091.23    248.36 o 
  -2   4   4     3141.16     3068.07    112.53 o 
  -1   4   4     6342.88     6267.13    104.41 o 
   0   4   4     6161.35     6129.42    104.72 o 
   1   4   4      153.01      157.05     18.04 o 
   2   4   4     4884.71     4903.10    120.64 o 
   3   4   4     2034.49     1919.18     65.92 o 
   4   4   4      136.02      188.17     23.78 o 
   5   4   4     4974.00     4896.90    132.89 o 
   6   4   4     1260.15     1227.07    110.67 o 
  -8   5   4      111.52      170.90     44.01 o 
  -7   5   4     1831.23     1902.91    115.53 o 
  -6   5   4     4683.94     4427.97    184.05 o 
  -5   5   4      209.99      205.48     37.17 o 
  -4   5   4    14101.01    14377.73    417.69 o 
  -3   5   4     9836.71     9488.54    286.25 o 
  -2   5   4     1084.68     1120.88     38.98 o 
  -1   5   4    13583.85    13283.60    346.20 o 
   0   5   4     5657.33     5703.53    102.19 o 
   1   5   4     4574.52     4685.65     90.01 o 
   2   5   4     4581.03     4518.44    115.03 o 
   3   5   4      247.87      247.61     26.75 o 
   4   5   4     3410.74     3268.18    100.64 o 
   5   5   4     1246.58     1317.47     62.08 o 
   6   5   4      653.90      694.87     92.35 o 
  -7   6   4     2466.71     2365.51    133.37 o 
  -6   6   4      236.74      286.73     46.30 o 
  -5   6   4     1923.05     1926.27    105.20 o 
  -4   6   4      878.70      720.45     58.19 o 
  -3   6   4      149.05      165.28     22.76 o 
  -2   6   4     5186.84     5094.91    113.43 o 
  -1   6   4    10084.50    10167.70    390.07 o 
   0   6   4     1914.18     1974.44     57.72 o 
   1   6   4     1399.92     1440.08     42.96 o 
   2   6   4       97.24      131.44     20.46 o 
   3   6   4     2121.56     2067.57     75.16 o 
   4   6   4      156.97      119.65     28.73 o 
   5   6   4      109.67       72.42     43.23 o 
  -6   7   4     1107.09     1095.51     84.97 o 
  -5   7   4       45.80       35.25     20.30 o 
  -4   7   4     1386.58     1398.57     87.07 o 
  -3   7   4     3256.02     3356.12    141.35 o 
  -2   7   4        4.06       69.54     22.22 o 
  -1   7   4     1457.75     1539.50     80.28 o 
   0   7   4     1908.25     1910.37     59.71 o 
   1   7   4      883.26      901.67     54.52 o 
   2   7   4     1846.90     1977.95    144.71 o 
   3   7   4       51.73       41.35     17.29 o 
   4   7   4     1500.05     1535.23    118.23 o 
  -5   8   4     2278.92     2429.34    131.68 o 
  -4   8   4     5065.90     5366.03    209.03 o 
  -3   8   4      139.77      147.90     32.61 o 
  -2   8   4     4432.30     4509.39    174.68 o 
  -1   8   4     1861.66     1902.85     96.62 o 
   0   8   4      708.91      760.20     56.99 o 
  -2   9   4     2444.25     2275.38    117.33 o 
  -1   9   4       71.01       47.92     23.60 o 
  -2  -9   5     1129.17     1107.76     93.25 o 
  -1  -9   5     2218.12     2054.42     79.75 o 
   0  -9   5      468.54      412.43     55.09 o 
   1  -9   5     2036.86     1912.26     74.50 o 
   2  -9   5     1518.90     1581.75     66.85 o 
   3  -9   5       99.77       73.13     29.84 o 
  -4  -8   5      250.83      259.95     57.29 o 
  -3  -8   5      142.47      112.41     36.63 o 
  -2  -8   5      657.09      621.67     64.25 o 
  -1  -8   5      261.80      235.80     27.11 o 
   0  -8   5      737.73      782.00     43.28 o 
   1  -8   5      332.83      311.10     28.60 o 
   2  -8   5     1644.35     1693.87    122.38 o 
   3  -8   5      929.02      885.72     46.46 o 
   4  -8   5      426.04      361.78     32.28 o 
   5  -8   5      897.76      810.64     46.67 o 
  -5  -7   5      274.18      231.48     55.66 o 
  -4  -7   5     2143.66     2117.04    130.84 o 
  -3  -7   5     2209.70     2247.70    126.04 o 
  -2  -7   5     2610.89     2427.96    121.12 o 
  -1  -7   5     5338.15     5542.21    204.46 o 
   0  -7   5      610.75      646.96     36.17 o 
   1  -7   5     9346.32     9133.66    331.31 o 
   2  -7   5     3614.74     3601.84    100.80 o 
   3  -7   5      462.75      437.97     30.65 o 
   4  -7   5     6386.84     6346.48    155.11 o 
   5  -7   5      838.07      854.82     46.30 o 
   6  -7   5      585.63      635.33     42.20 o 
  -6  -6   5      770.84      648.57     84.85 o 
  -5  -6   5     5258.54     5134.25    228.66 o 
  -4  -6   5     6070.40     6128.40    241.03 o 
  -3  -6   5      188.24      248.48     42.15 o 
  -2  -6   5     3375.99     3509.36    146.22 o 
  -1  -6   5     1383.59     1359.56     52.30 o 
   0  -6   5     6775.91     6763.05    153.56 o 
   1  -6   5    11608.18    11956.66    245.53 o 
   2  -6   5     2775.04     2880.11     88.63 o 
   3  -6   5     7148.02     6975.71    158.77 o 
   4  -6   5     3569.07     3612.66    100.03 o 
   5  -6   5      118.37      109.15     18.61 o 
   6  -6   5     2017.74     2015.86    107.18 o 
   7  -6   5      267.00      287.39     44.74 o 
  -7  -5   5      832.01      766.87     92.11 o 
  -6  -5   5     1280.78     1297.57    105.26 o 
  -5  -5   5     4253.42     3986.98    186.99 o 
  -4  -5   5       21.34       34.41     19.70 o 
  -3  -5   5     1182.17     1175.79     76.32 o 
  -2  -5   5      436.83      447.77     41.61 o 
  -1  -5   5      340.16      367.37     30.38 o 
   0  -5   5     1551.11     1663.63     78.12 o 
   1  -5   5       65.70       72.53     12.40 o 
   2  -5   5      650.11      670.46     31.88 o 
   3  -5   5     1276.55     1243.95     49.63 o 
   4  -5   5      794.37      797.99     38.25 o 
   5  -5   5     1254.04     1211.57     50.77 o 
   6  -5   5      261.85      262.47     39.87 o 
   7  -5   5     1020.30     1090.34     79.62 o 
  -7  -4   5      911.02     1003.45     96.68 o 
  -6  -4   5      176.17      179.18     47.14 o 
  -5  -4   5      920.74      961.30     79.62 o 
  -4  -4   5     1514.40     1557.39     92.05 o 
  -3  -4   5      319.92      322.10     39.03 o 
  -2  -4   5     7597.38     7590.55    237.01 o 
  -1  -4   5     2334.79     2540.25    100.34 o 
   0  -4   5     9179.88     9717.99    346.62 o 
   1  -4   5     7536.45     8054.68    182.99 o 
   2  -4   5      332.41      331.30     24.17 o 
   3  -4   5     4627.19     4486.20    105.92 o 
   4  -4   5     6073.62     6313.66    142.52 o 
   5  -4   5      976.16      924.98     50.86 o 
   6  -4   5     4670.88     5315.05    199.78 o 
   7  -4   5      806.68      832.44     70.14 o 
  -8  -3   5     3399.49     3391.67    154.08 o 
  -7  -3   5     1388.35     1352.92     66.28 o 
  -6  -3   5     2287.47     2442.98    137.27 o 
  -5  -3   5    11462.66    11668.86    377.40 o 
  -4  -3   5     1229.26     1253.13     77.04 o 
  -3  -3   5    12781.55    11961.18    347.98 o 
  -2  -3   5    10538.00    10701.32    306.18 o 
  -1  -3   5     1693.20     1762.40     72.84 o 
   0  -3   5    33195.41    33671.00    692.62 o 
   1  -3   5     1905.44     1987.57     59.03 o 
   2  -3   5     6656.75     6606.23    102.55 o 
   3  -3   5    13422.66    13181.88    255.42 o 
   4  -3   5      495.33      556.06     41.10 o 
   5  -3   5     3807.62     3911.44    153.30 o 
   6  -3   5     3142.26     3209.42    143.09 o 
   7  -3   5      284.65      271.54     46.18 o 
   8  -3   5     2480.09     2545.36    141.23 o 
  -8  -2   5     2278.15     2328.17     91.05 o 
  -7  -2   5      426.38      420.18     68.39 o 
  -6  -2   5     7058.23     6418.54    163.98 o 
  -5  -2   5     2680.42     2722.62    131.38 o 
  -4  -2   5     7405.02     7811.71    252.62 o 
  -3  -2   5     5827.03     5858.66    187.11 o 
  -2  -2   5    10167.45    11205.18    310.15 o 
  -1  -2   5     2675.57     2652.00     90.85 o 
   0  -2   5     8025.61     7812.67    220.01 o 
   1  -2   5      130.75      139.60     15.53 o 
   2  -2   5    10880.79    11192.46    165.06 o 
   3  -2   5      194.23      189.64     10.85 o 
   4  -2   5      189.67      183.39     15.83 o 
   5  -2   5     1034.75     1097.07     72.24 o 
   6  -2   5      327.37      296.94     45.46 o 
   7  -2   5      757.12      763.81     71.10 o 
   8  -2   5        0.75       -7.45     21.08 o 
  -8  -1   5      734.74      802.52     51.02 o 
  -7  -1   5      869.60      719.27     45.31 o 
  -6  -1   5       12.55       27.61     13.27 o 
  -5  -1   5     1356.88     1413.54     61.67 o 
  -4  -1   5      555.18      598.61     32.20 o 
  -3  -1   5     1275.12     1318.82     61.97 o 
  -2  -1   5      562.51      699.31     35.91 o 
  -1  -1   5     1785.70     1848.14     64.55 o 
   0  -1   5     6557.32     7007.31    195.21 o 
   1  -1   5     3926.81     3923.30     78.42 o 
   2  -1   5     3531.57     3560.40     60.36 o 
   3  -1   5     7847.05     7950.88    169.89 o 
   4  -1   5      668.77      689.78     30.85 o 
   5  -1   5     5225.32     5368.07    200.20 o 
   6  -1   5      370.93      369.59     50.38 o 
   7  -1   5      187.89      217.67     46.18 o 
   8  -1   5     2054.67     2200.86    138.17 o 
  -8   0   5     1759.58     1859.61    112.65 o 
  -7   0   5      387.94      389.03     34.94 o 
  -6   0   5     7544.73     7453.58    177.01 o 
  -5   0   5     2962.61     2640.66    144.89 o 
  -4   0   5     7634.39     7449.05    162.87 o 
  -3   0   5    23956.96    23546.54    435.04 o 
  -2   0   5       62.06       85.95     10.54 o 
  -1   0   5    38634.47    39100.00    817.16 o 
   0   0   5     7135.51     6775.67    124.11 o 
   1   0   5      176.78      160.00      7.13 o 
   2   0   5    16355.22    15908.84    281.13 o 
   3   0   5     4908.35     4983.61    107.69 o 
   4   0   5     5237.26     5134.90    116.58 o 
   5   0   5     4351.17     4277.43    177.98 o 
   6   0   5      294.47      213.47     44.13 o 
  -9   1   5     1712.42     1868.26    117.81 o 
  -8   1   5      343.02      364.31     53.20 o 
  -7   1   5     7693.46     7822.82    272.32 o 
  -6   1   5     7994.89     8395.37    278.68 o 
  -5   1   5       23.11       33.50     12.82 o 
  -4   1   5    12439.99    11892.48    345.69 o 
  -3   1   5     2094.02     2204.05     58.38 o 
  -2   1   5    12026.39    12290.71    273.34 o 
  -1   1   5    15525.08    15756.15    287.27 o 
   0   1   5      834.83      850.10     26.72 o 
   1   1   5     9091.28     9203.30    137.63 o 
   2   1   5     7280.84     7202.91    142.65 o 
   3   1   5      145.94      151.31     16.05 o 
   4   1   5     5451.88     5565.77    127.57 o 
   5   1   5     1117.25     1068.63    157.32 o 
   6   1   5      283.63      257.06     51.82 o 
   7   1   5      417.44      488.49     70.80 o 
  -8   2   5     1120.89     1075.27     85.51 o 
  -7   2   5      793.16      789.03     67.19 o 
  -6   2   5      416.39      396.25     46.96 o 
  -5   2   5     1586.42     1539.44     84.37 o 
  -4   2   5      360.48      515.51     44.26 o 
  -3   2   5       65.62       51.34     16.75 o 
  -2   2   5     5408.30     5638.95    173.54 o 
  -1   2   5      861.56      930.41     26.07 o 
   0   2   5      168.62      145.00     19.58 o 
   1   2   5      192.71      198.76     10.04 o 
   2   2   5     2793.07     2786.32     71.89 o 
   3   2   5      981.68      959.88     40.05 o 
   4   2   5     1051.05     1104.13     46.23 o 
   5   2   5     2428.65     2459.05    171.05 o 
   6   2   5       54.27       54.40     32.55 o 
   7   2   5      837.32      877.84     92.65 o 
  -8   3   5        5.28       23.66     21.68 o 
  -7   3   5     1694.31     1485.46     95.72 o 
  -6   3   5     2676.83     2592.49    125.98 o 
  -5   3   5     1183.73     1132.92     73.62 o 
  -4   3   5     5047.96     4884.99    173.24 o 
  -3   3   5     1969.89     2053.03     90.61 o 
  -2   3   5     7951.67     8029.68    235.57 o 
  -1   3   5     9659.39     9541.76    145.59 o 
   0   3   5      130.70      145.44     10.32 o 
   1   3   5    15237.51    14715.14    284.94 o 
   2   3   5     5228.72     4935.17    113.63 o 
   3   3   5      752.37      744.01     60.26 o 
   4   3   5    10398.53     9845.97    209.35 o 
   5   3   5      400.42      377.59     67.16 o 
   6   3   5     1030.86     1030.84     98.66 o 
   7   3   5     1627.88     1616.96    129.64 o 
  -8   4   5      924.43      992.23     84.43 o 
  -7   4   5     6975.27     7142.78    263.67 o 
  -6   4   5        5.67       40.41     22.70 o 
  -5   4   5    10052.59     9330.85    299.76 o 
  -4   4   5     6338.97     6274.25    211.91 o 
  -3   4   5     2731.41     2745.86    112.83 o 
  -2   4   5    13388.70    13031.58    362.93 o 
  -1   4   5     3491.67     3496.78     80.20 o 
   0   4   5     5179.56     5278.36     93.29 o 
   1   4   5     8198.93     8181.57    135.16 o 
   2   4   5        4.26        8.41      7.51 o 
   3   4   5     4558.12     4568.49    117.39 o 
   4   4   5     3062.72     2923.70     90.89 o 
   5   4   5      304.92      345.58     32.82 o 
   6   4   5     1419.31     1437.60    118.83 o 
  -8   5   5     1948.02     2077.53    128.56 o 
  -7   5   5      152.45      179.84     42.33 o 
  -6   5   5     3508.90     3703.07    165.37 o 
  -5   5   5     4588.69     4540.56    180.14 o 
  -4   5   5      193.30      255.62     37.35 o 
  -3   5   5     1411.02     1512.90     79.68 o 
  -2   5   5       21.47       13.45      7.20 o 
  -1   5   5      337.38      375.49     21.87 o 
   0   5   5     2333.39     2324.77     62.35 o 
   1   5   5      440.28      459.04     33.59 o 
   2   5   5     1292.92     1246.64     52.17 o 
   3   5   5      681.06      657.66     39.54 o 
   4   5   5     1088.23     1005.80     61.10 o 
   5   5   5      785.77      850.25     50.42 o 
  -7   6   5      698.95      693.73     71.46 o 
  -6   6   5       16.03       44.50     24.08 o 
  -5   6   5     1727.72     1603.39     96.20 o 
  -4   6   5     1953.25     1898.40    100.40 o 
  -3   6   5       84.45       86.81     14.71 o 
  -2   6   5     8988.56     9275.67    185.12 o 
  -1   6   5      605.34      662.62     32.00 o 
   0   6   5       94.05      148.67     49.36 o 
   1   6   5     2662.65     2626.24     99.86 o 
   2   6   5        2.11        8.81     19.79 o 
   3   6   5     5092.39     5301.05    139.47 o 
   4   6   5      711.83      779.38     78.69 o 
  -6   7   5     1848.57     1913.72    115.95 o 
  -5   7   5     3554.30     3387.94    156.18 o 
  -4   7   5       33.49       20.66     17.17 o 
  -3   7   5     7463.13     7676.84    257.06 o 
  -2   7   5     1750.59     1896.48     95.36 o 
  -1   7   5     1067.16     1118.74     44.74 o 
   0   7   5     6160.41     6268.13    138.03 o 
   1   7   5      645.88      660.28     47.98 o 
   2   7   5     1982.68     2021.20     91.87 o 
   3   7   5     2127.37     2196.56     82.07 o 
  -5   8   5       30.23       10.03     19.70 o 
  -4   8   5     2791.41     2863.07    139.73 o 
  -3   8   5     2396.75     2441.83    121.84 o 
  -2   8   5       93.25       87.43     25.64 o 
  -1   8   5     2638.36     2665.45    119.49 o 
   2   8   5      837.08      837.18     59.21 o 
  -2  -9   6      412.42      429.88     63.05 o 
  -1  -9   6      778.51      764.80     79.44 o 
   0  -9   6       80.31      108.16     21.42 o 
   1  -9   6      964.29     1008.55     52.59 o 
   2  -9   6      134.49      122.56     31.31 o 
   3  -9   6       48.85       61.76     18.42 o 
  -4  -8   6      851.34      688.15     81.24 o 
  -3  -8   6     2114.66     2189.87    131.68 o 
  -2  -8   6     7102.34     6577.01    246.92 o 
  -1  -8   6       51.73       53.54     15.55 o 
   0  -8   6     4045.51     4062.69    115.95 o 
   1  -8   6     4512.06     4456.71    122.66 o 
   2  -8   6      225.96      236.05     26.45 o 
   3  -8   6     4300.17     4208.81    119.19 o 
   4  -8   6     1270.40     1239.44    105.29 o 
   5  -8   6     1727.30     1644.26     69.63 o 
  -5  -7   6     2191.39     2419.26    149.70 o 
  -4  -7   6      535.71      596.27     70.32 o 
  -3  -7   6    12485.21    11993.12    391.33 o 
  -2  -7   6     5355.80     5109.63    199.48 o 
  -1  -7   6      738.94      740.56     40.41 o 
   0  -7   6     5261.38     5116.88    130.61 o 
   1  -7   6       89.41       94.24     17.32 o 
   2  -7   6     1517.29     1537.89     59.45 o 
   3  -7   6     1614.39     1588.77     61.58 o 
   4  -7   6      510.40      447.38     49.30 o 
   5  -7   6     1534.91     1571.65     64.77 o 
   6  -7   6      132.68      191.07     38.73 o 
  -6  -6   6      846.14      775.57     91.21 o 
  -5  -6   6      328.88      315.73     57.65 o 
  -4  -6   6       86.68       81.42     29.36 o 
  -3  -6   6      848.57      937.64     71.94 o 
  -2  -6   6     2687.36     2614.05    121.54 o 
  -1  -6   6     1200.33     1212.56     53.23 o 
   0  -6   6      477.10      489.03     29.37 o 
   1  -6   6     1485.16     1554.84     56.06 o 
   2  -6   6      343.63      345.74     25.64 o 
   3  -6   6      206.47      212.13     30.02 o 
   4  -6   6      399.43      378.97     27.47 o 
   5  -6   6      183.49      173.63     22.45 o 
   6  -6   6      972.40      981.54     74.16 o 
  -7  -5   6      127.34      104.06     42.15 o 
  -6  -5   6     3835.69     4018.14    199.36 o 
  -5  -5   6     1572.22     1700.73    110.49 o 
  -4  -5   6     1080.79     1125.83     80.04 o 
  -3  -5   6     5358.04     4876.34    182.06 o 
  -2  -5   6     2571.78     2688.21    116.67 o 
  -1  -5   6     4669.01     4679.87    165.49 o 
   0  -5   6     8145.45     8462.29    202.78 o 
   1  -5   6       93.62       89.18     13.77 o 
   2  -5   6     8162.93     8289.77    176.91 o 
   3  -5   6     7673.00     7749.27    177.29 o 
   4  -5   6      594.13      548.55     31.61 o 
   5  -5   6     5772.75     5597.39    203.20 o 
   6  -5   6      907.04      919.51     70.74 o 
   7  -5   6     2032.63     2192.88    121.72 o 
  -7  -4   6     2595.02     2553.64    153.42 o 
  -6  -4   6     5333.71     4970.32    218.51 o 
  -5  -4   6      351.65      380.10     53.02 o 
  -4  -4   6    11749.83    11470.95    357.22 o 
  -3  -4   6     5984.57     5682.60    194.55 o 
  -2  -4   6     1467.00     1451.47     73.92 o 
  -1  -4   6    24874.26    25447.92    676.20 o 
   0  -4   6     7229.43     7529.24    158.53 o 
   1  -4   6     5765.46     5958.48    130.01 o 
   2  -4   6    18659.90    19056.91    360.38 o 
   3  -4   6      270.49      254.70     33.87 o 
   4  -4   6     1852.19     1924.50     61.56 o 
   5  -4   6     3692.59     3568.03    147.84 o 
   6  -4   6      152.34      157.50     35.01 o 
   7  -4   6     1199.92     1157.00     86.35 o 
  -8  -3   6      503.91      594.83     60.71 o 
  -7  -3   6     1931.96     1792.83     98.24 o 
  -6  -3   6     1724.12     1457.41    100.40 o 
  -5  -3   6     1801.09     1733.69    102.14 o 
  -4  -3   6     2856.28     2825.78    123.34 o 
  -3  -3   6       48.05      124.12     23.24 o 
  -2  -3   6     6268.03     6780.75    208.55 o 
  -1  -3   6     4357.15     4455.41    145.80 o 
   0  -3   6     1158.30     1193.56     50.08 o 
   1  -3   6     1405.50     1475.19     30.84 o 
   2  -3   6      130.46      145.86      9.15 o 
   3  -3   6      333.65      335.21     16.87 o 
   4  -3   6       45.95       59.63     20.00 o 
   5  -3   6      249.72      239.05     36.63 o 
   6  -3   6     1642.09     1576.61     95.66 o 
   7  -3   6        0.95        4.32     19.58 o 
  -8  -2   6     1326.74     1314.08     88.57 o 
  -7  -2   6      240.26      242.68     64.34 o 
  -6  -2   6      969.76      920.99     49.81 o 
  -5  -2   6      267.40      322.22     45.10 o 
  -4  -2   6     2996.32     2749.88    116.07 o 
  -3  -2   6     3212.15     3163.25    114.75 o 
  -2  -2   6     3415.96     3684.64    122.56 o 
  -1  -2   6    13979.48    14256.25    382.98 o 
   0  -2   6       42.58       60.95     12.61 o 
   1  -2   6     4711.30     4593.49     74.68 o 
   2  -2   6    18162.72    18525.81    265.56 o 
   3  -2   6        8.09       47.78     14.19 o 
   4  -2   6     2836.33     2950.54    112.56 o 
   5  -2   6     5589.67     5607.96    206.68 o 
   6  -2   6     1080.61     1068.49     79.92 o 
   7  -2   6     2041.49     1990.04    121.18 o 
  -8  -1   6     1617.86     1559.92    100.70 o 
  -7  -1   6     7227.03     6821.94    240.13 o 
  -6  -1   6      482.83      509.55     41.07 o 
  -5  -1   6     7552.00     7813.08    180.21 o 
  -4  -1   6    17773.75    17188.81    351.82 o 
  -3  -1   6       41.06       58.55     14.89 o 
  -2  -1   6    20008.48    20809.54    541.27 o 
  -1  -1   6    18532.02    19310.70    501.22 o 
   0  -1   6     3051.70     2971.39     97.28 o 
   1  -1   6    23875.93    22358.57    381.85 o 
   2  -1   6     7538.53     7562.20    190.23 o 
   3  -1   6    11820.27    12202.47    226.10 o 
   4  -1   6     8789.17     8658.34    174.50 o 
   5  -1   6      629.14      586.84     54.88 o 
   6  -1   6     2720.73     2794.49    142.43 o 
   7  -1   6     1078.95     1166.90     93.91 o 
  -8   0   6     3943.58     4011.90    180.74 o 
  -7   0   6     2013.50     1930.53    109.29 o 
  -6   0   6      187.58      166.04     30.35 o 
  -5   0   6     8230.56     7062.29    553.85 o 
  -4   0   6     3483.59     3411.24    130.06 o 
  -3   0   6     2792.37     2946.92     73.96 o 
  -2   0   6    10452.86    10418.16    200.34 o 
  -1   0   6     2186.81     2558.92     58.98 o 
   0   0   6     8301.64     8530.73    128.43 o 
   1   0   6     5939.38     5767.19    111.82 o 
   2   0   6     1846.82     1905.88     51.38 o 
   3   0   6     2815.65     2839.69     72.65 o 
   4   0   6      564.09      631.47     34.02 o 
   5   0   6      374.12      374.30     27.49 o 
   6   0   6     1790.67     1634.61    109.11 o 
   7   0   6      367.92      306.84     56.99 o 
  -8   1   6      249.08      254.18     49.12 o 
  -7   1   6     1003.00      970.79     75.78 o 
  -6   1   6      435.82      446.27     50.86 o 
  -5   1   6        3.50        4.20     14.29 o 
  -4   1   6      706.52      806.44     56.02 o 
  -3   1   6       51.76       83.72     15.40 o 
  -2   1   6     4495.71     4708.12     97.90 o 
  -1   1   6     4734.15     5136.45    104.19 o 
   0   1   6     3780.15     3726.12     63.49 o 
   1   1   6     5852.96     5878.05     92.98 o 
   2   1   6      611.32      646.34     38.25 o 
   3   1   6      572.90      584.41     29.69 o 
   4   1   6     3374.80     3341.96     89.81 o 
   5   1   6       25.34       28.01     12.09 o 
   6   1   6     1973.52     1958.15    126.10 o 
   7   1   6      947.73     1073.11     99.02 o 
  -8   2   6     2980.37     2864.39    146.40 o 
  -7   2   6     2916.97     2789.87    137.21 o 
  -6   2   6     1706.12     1668.90     95.54 o 
  -5   2   6     5267.14     4993.86    184.29 o 
  -4   2   6       21.03       40.17     17.59 o 
  -3   2   6    10356.98     9494.96    279.82 o 
  -2   2   6     6479.71     5884.00    181.70 o 
  -1   2   6      257.59      282.89     13.74 o 
   0   2   6    35230.31    35537.76    496.63 o 
   1   2   6    16474.25    16955.19    266.08 o 
   2   2   6     2146.07     2048.40     59.73 o 
   3   2   6    10324.84     9731.49    296.42 o 
   4   2   6     1659.31     1594.48    125.38 o 
   5   2   6     3621.22     3518.76    151.98 o 
   6   2   6     2340.17     2307.27    145.13 o 
   7   2   6        0.41       -5.64     24.44 o 
  -8   3   6     3169.11     3299.37    162.25 o 
  -7   3   6      174.78      151.98     37.71 o 
  -6   3   6     8116.00     7424.64    258.68 o 
  -5   3   6     2826.44     2766.27    125.68 o 
  -4   3   6     1122.17     1133.22     69.54 o 
  -3   3   6     7676.99     7109.33    223.50 o 
  -2   3   6     2363.34     2364.55     94.63 o 
  -1   3   6     4700.47     4428.01     76.03 o 
   0   3   6    11960.09    11837.79    184.09 o 
   1   3   6      939.73      991.57     27.50 o 
   2   3   6     6482.05     6371.88    139.36 o 
   3   3   6     2494.07     2570.35     77.60 o 
   4   3   6     1283.71     1253.45     54.09 o 
   5   3   6     2241.58     2302.75     81.37 o 
   6   3   6      430.46      460.32     72.18 o 
  -8   4   6       89.07       75.30     33.39 o 
  -7   4   6     1043.17      896.27     76.98 o 
  -6   4   6      949.85      986.52     75.66 o 
  -5   4   6       29.34       31.83     18.79 o 
  -4   4   6     3009.58     2906.48    124.72 o 
  -3   4   6       67.21       40.83     16.03 o 
  -2   4   6     1468.95     1497.46     47.99 o 
  -1   4   6       19.47       18.55      6.95 o 
   0   4   6     1234.54     1221.34     34.19 o 
   1   4   6     1845.71     1754.49     56.67 o 
   2   4   6       26.89       17.19      9.94 o 
   3   4   6      955.45      940.57     45.44 o 
   4   4   6     1224.59     1237.36     55.84 o 
   5   4   6       70.30       85.89     19.39 o 
   6   4   6     1437.82     1431.95    121.48 o 
  -7   5   6       19.91       17.47     21.02 o 
  -6   5   6     1141.37     1093.53     81.48 o 
  -5   5   6     2748.23     2648.40    128.32 o 
  -4   5   6      370.15      342.69     42.45 o 
  -3   5   6     2511.34     2492.87    109.95 o 
  -2   5   6      514.29      480.02     26.52 o 
  -1   5   6     7106.68     7098.67    146.07 o 
   0   5   6     9346.60     9511.74    186.60 o 
   1   5   6      660.19      672.06     35.74 o 
   2   5   6     5447.96     5530.34    135.02 o 
   3   5   6     4303.39     4384.71    119.69 o 
   4   5   6      558.92      530.22     38.20 o 
   5   5   6     2383.58     2378.89    147.84 o 
  -7   6   6     2973.10     3111.06    160.27 o 
  -6   6   6     3432.85     3353.54    159.07 o 
  -5   6   6        6.13        9.85     16.15 o 
  -4   6   6     4302.61     4258.69    168.37 o 
  -3   6   6     3907.65     3873.18     98.23 o 
  -2   6   6      259.95      239.52     34.29 o 
  -1   6   6     4835.20     5179.18    118.18 o 
   0   6   6      319.57      316.45     22.77 o 
   1   6   6     8520.13     8563.74    240.91 o 
   2   6   6     2112.31     2157.39     95.12 o 
   3   6   6       84.06       54.47     16.28 o 
   4   6   6     2262.09     2226.16    242.08 o 
  -6   7   6       49.64       91.45     33.03 o 
  -5   7   6      737.46      695.65     64.91 o 
  -4   7   6     1454.61     1400.43     88.39 o 
  -3   7   6       95.66      116.37     29.66 o 
  -2   7   6      984.09      994.77     43.69 o 
  -1   7   6       30.86       43.25     38.82 o 
   0   7   6     2078.81     2081.91     91.15 o 
   1   7   6      819.13      783.74     53.62 o 
   2   7   6      173.51      216.83     33.39 o 
   3   7   6     1140.01     1092.57     69.78 o 
  -4   8   6     1383.38     1453.87     95.72 o 
  -3   8   6      818.45      847.87     68.27 o 
  -2   8   6      214.40      236.05     38.13 o 
  -1   8   6     1600.70     1770.62     93.85 o 
   1   8   6      541.59      577.84     50.02 o 
  -2  -9   7        1.18      -10.09     17.05 o 
  -1  -9   7     3022.87     3154.30    156.90 o 
   0  -9   7     2952.31     2784.77    226.11 o 
   1  -9   7       27.24       21.11     12.77 o 
   2  -9   7     3651.81     3501.30    110.04 o 
   3  -9   7     1022.15     1008.18     54.24 o 
  -3  -8   7     1371.49     1487.80    106.22 o 
  -2  -8   7     1681.96     1642.72    104.24 o 
  -1  -8   7     3729.68     3877.21    169.57 o 
   0  -8   7      503.00      538.09     36.44 o 
   1  -8   7     1400.70     1314.95     58.18 o 
   2  -8   7      812.90      870.81     46.81 o 
   3  -8   7      343.31      303.62     40.20 o 
   4  -8   7      840.43      846.27     47.81 o 
  -5  -7   7      409.09      457.74     70.62 o 
  -4  -7   7        0.07        6.67     20.00 o 
  -3  -7   7     1262.05     1189.84     87.01 o 
  -2  -7   7     1121.00     1126.73     79.80 o 
  -1  -7   7      263.69      204.88     36.87 o 
   0  -7   7     1344.77     1361.80     76.32 o 
   1  -7   7      598.06      601.95     35.90 o 
   2  -7   7     1700.92     1573.68     60.76 o 
   3  -7   7      194.80      189.42     28.73 o 
   4  -7   7     1395.59     1460.34     60.95 o 
   5  -7   7     1528.41     1418.02     62.04 o 
  -6  -6   7     1143.55     1083.98    100.52 o 
  -5  -6   7      851.23      953.92     85.69 o 
  -4  -6   7    10803.72    10198.30    345.27 o 
  -3  -6   7      609.87      563.07     53.68 o 
  -2  -6   7     5162.52     5132.93    192.45 o 
  -1  -6   7    10147.09    10031.61    313.03 o 
   0  -6   7     1873.13     2058.17     68.13 o 
   1  -6   7     4572.52     4741.23    119.13 o 
   2  -6   7     2209.12     2145.86     69.78 o 
   3  -6   7     1769.84     1748.18     62.21 o 
   4  -6   7     7862.93     7624.04    176.80 o 
   5  -6   7      548.18      513.71     52.00 o 
   6  -6   7     1734.86     1775.73    106.04 o 
  -7  -5   7     3136.48     3369.33    186.03 o 
  -6  -5   7       72.77       87.73     38.01 o 
  -5  -5   7     7958.84     7800.54    286.55 o 
  -4  -5   7     5082.72     4949.36    196.72 o 
  -3  -5   7     2185.49     2051.89    102.98 o 
  -2  -5   7     8679.90     9252.13    289.79 o 
  -1  -5   7     6732.49     7268.10    234.55 o 
   0  -5   7     1605.15     1717.95     57.20 o 
   1  -5   7    12103.94    12520.93    252.65 o 
   2  -5   7      496.29      528.44     29.40 o 
   3  -5   7     3905.09     3772.75     99.08 o 
   4  -5   7     2154.42     1969.13     66.09 o 
   5  -5   7      573.27      562.65     52.90 o 
   6  -5   7     1417.14     1616.30     99.92 o 
  -7  -4   7       28.31       39.45     30.86 o 
  -6  -4   7      693.64      576.40     69.90 o 
  -5  -4   7     2442.84     2651.52    134.75 o 
  -4  -4   7      334.22      323.54     41.85 o 
  -3  -4   7     1064.32     1047.35     65.69 o 
  -2  -4   7      451.82      484.58     40.77 o 
  -1  -4   7     1962.32     2072.54     90.55 o 
   0  -4   7      916.50      979.40     37.95 o 
   1  -4   7      304.79      318.88     20.30 o 
   2  -4   7      503.22      546.63     28.64 o 
   3  -4   7        3.09       -1.23      5.29 o 
   4  -4   7      327.93      367.55     41.91 o 
   5  -4   7     1044.15      927.55     68.99 o 
   6  -4   7     1115.92     1111.36     80.46 o 
   7  -4   7      607.14      497.07     61.61 o 
  -8  -3   7      541.17      493.53     59.51 o 
  -7  -3   7      732.88      632.86     46.31 o 
  -6  -3   7        2.91        4.02     20.24 o 
  -5  -3   7     5300.09     5344.29    204.34 o 
  -4  -3   7     3412.26     3366.03    137.87 o 
  -3  -3   7     3404.92     3661.46    136.19 o 
  -2  -3   7    21665.59    22071.99    590.93 o 
  -1  -3   7     2316.76     2777.74    104.12 o 
   0  -3   7     6842.98     6540.32    199.84 o 
   1  -3   7     6884.17     6850.39    107.95 o 
   2  -3   7       78.56       82.38      7.59 o 
   3  -3   7     8588.48     8445.21    133.37 o 
   4  -3   7     1657.51     1916.12     95.78 o 
   5  -3   7      577.54      596.27     54.28 o 
   6  -3   7     5447.34     5387.89    211.91 o 
   7  -3   7      929.93      953.92     81.30 o 
  -8  -2   7     4610.84     4290.70    183.02 o 
  -7  -2   7      326.42      365.61     37.15 o 
  -6  -2   7     3731.17     3884.97    182.72 o 
  -5  -2   7     7933.86     8516.13    280.48 o 
  -4  -2   7      365.27      397.76     38.13 o 
  -3  -2   7    20812.21    20770.82    556.82 o 
  -2  -2   7     5325.43     5166.49    162.61 o 
  -1  -2   7     1259.83     1219.57     56.26 o 
   0  -2   7    40088.15    40489.71   1033.96 o 
   1  -2   7    10858.55    10809.54    195.32 o 
   2  -2   7     8002.21     7858.41    122.24 o 
   3  -2   7     8231.69     8210.87    160.22 o 
   4  -2   7      117.90      120.36     16.81 o 
   5  -2   7     2977.67     2956.62    136.61 o 
   6  -2   7     1071.91      921.01     75.48 o 
   7  -2   7      111.69      119.37     38.37 o 
  -8  -1   7     1223.89     1209.42     89.53 o 
  -7  -1   7     1109.22      991.81     73.80 o 
  -6  -1   7     3128.31     3113.88    124.48 o 
  -5  -1   7      416.82      348.66     29.74 o 
  -4  -1   7     2268.72     2300.84     70.20 o 
  -3  -1   7     5089.53     4892.08    153.72 o 
  -2  -1   7      366.15      412.47     27.86 o 
  -1  -1   7     5741.31     6345.29    183.09 o 
   0  -1   7     4819.79     5057.62    100.80 o 
   1  -1   7       48.48       77.57      9.61 o 
   2  -1   7     1839.66     1844.52     50.15 o 
   3  -1   7      671.84      687.40     29.97 o 
   4  -1   7     2684.02     2716.70     73.97 o 
   5  -1   7       18.87       28.50     10.87 o 
   6  -1   7      693.38      707.78     68.69 o 
   7  -1   7      232.13      264.93     54.04 o 
  -8   0   7       16.68       39.87     25.04 o 
  -7   0   7      201.29      188.07     40.23 o 
  -6   0   7      724.29      706.82     60.95 o 
  -5   0   7     3636.78     3571.50    180.23 o 
  -4   0   7      398.67      437.16     26.77 o 
  -3   0   7     5808.05     5700.46    123.60 o 
  -2   0   7     3881.46     3995.03     88.86 o 
  -1   0   7     8941.86     9438.94    182.38 o 
   0   0   7     8137.88     8391.20    128.70 o 
   1   0   7     1066.12     1064.94     25.26 o 
   2   0   7     3902.64     3787.50     86.51 o 
   3   0   7     6717.55     6721.97    141.64 o 
   4   0   7      229.72      244.19     22.00 o 
   5   0   7     4862.70     4844.97    120.74 o 
   6   0   7      777.95      813.04     75.90 o 
   7   0   7       91.96      114.81     39.69 o 
  -8   1   7      358.15      336.63     54.10 o 
  -7   1   7      302.06      307.80     49.12 o 
  -6   1   7    14997.16    14678.93    442.67 o 
  -5   1   7      146.51      176.48     33.57 o 
  -4   1   7    10679.66    10587.53    319.33 o 
  -3   1   7    21643.20    21989.05    407.53 o 
  -2   1   7      630.22      645.07     22.79 o 
  -1   1   7    13578.81    13481.27    252.06 o 
   0   1   7     5238.46     5052.39     83.57 o 
   1   1   7     4425.69     4561.22     76.20 o 
   2   1   7    14326.46    14137.41    324.53 o 
   3   1   7     2536.30     2478.71     70.44 o 
   4   1   7     4513.79     4571.46    113.59 o 
   5   1   7     4278.69     4210.90    112.74 o 
   6   1   7       18.72        5.46     22.82 o 
   7   1   7     2864.02     3013.01    175.40 o 
  -8   2   7      133.38      164.47     42.39 o 
  -7   2   7     3484.00     3317.51    154.98 o 
  -6   2   7     3434.61     3375.75    150.24 o 
  -5   2   7      409.42      378.06     45.76 o 
  -4   2   7     4927.87     4733.19    172.16 o 
  -3   2   7      529.85      494.73     41.01 o 
  -2   2   7     5169.86     5122.12    164.83 o 
  -1   2   7    11325.85    11133.42    167.95 o 
   0   2   7     1633.36     1708.88     37.31 o 
   1   2   7     6317.88     6358.69    131.49 o 
   2   2   7     3713.39     3827.18    152.97 o 
   3   2   7      394.95      356.79     25.73 o 
   4   2   7     1716.27     1578.88     59.23 o 
   5   2   7       92.19      107.02     19.92 o 
   6   2   7      546.02      536.48     39.06 o 
  -8   3   7      292.10      224.16     47.38 o 
  -7   3   7       92.86       89.95     30.80 o 
  -6   3   7      788.31      742.79     64.31 o 
  -5   3   7      543.55      512.63     49.84 o 
  -4   3   7       19.19       21.02     15.13 o 
  -3   3   7     1771.18     1737.96     83.83 o 
  -2   3   7      240.78      265.53     30.20 o 
  -1   3   7     2658.61     2652.29     66.72 o 
   0   3   7     1806.49     1810.79     40.84 o 
   1   3   7      517.69      557.26     47.62 o 
   2   3   7     4497.43     4485.24    108.80 o 
   3   3   7      498.97      528.15     32.60 o 
   4   3   7     1432.64     1384.83     57.65 o 
   5   3   7     1748.39     1662.22     68.04 o 
   6   3   7       12.55       13.18     11.74 o 
  -8   4   7       52.49       65.45     31.52 o 
  -7   4   7     1538.76     1642.60    107.55 o 
  -6   4   7     2208.90     2137.27    117.57 o 
  -5   4   7     2632.21     2611.59    125.74 o 
  -4   4   7     8090.76     7304.01    243.07 o 
  -3   4   7       12.73       11.89     13.15 o 
  -2   4   7     7598.16     7400.00    152.88 o 
  -1   4   7     5290.96     5337.89    115.28 o 
   0   4   7       50.78       68.75     10.97 o 
   1   4   7    12594.71    11999.08    474.44 o 
   2   4   7     2446.51     2321.15     72.50 o 
   3   4   7      835.14      788.39     42.12 o 
   4   4   7     4973.94     5034.98    215.48 o 
   5   4   7      218.78      228.70     33.60 o 
  -7   5   7     3253.90     3173.33    157.87 o 
  -6   5   7      180.19      202.12     41.61 o 
  -5   5   7     5926.50     5775.74    216.17 o 
  -4   5   7     1774.35     1921.10    101.42 o 
  -3   5   7     2557.46     2602.75     75.08 o 
  -2   5   7     7925.71     8139.34    167.32 o 
  -1   5   7      343.33      385.17     24.09 o 
   0   5   7     2154.15     2316.33     93.49 o 
   1   5   7     3756.33     3914.08    133.91 o 
   2   5   7       78.78       77.92     16.96 o 
   3   5   7     4260.14     4150.56    116.45 o 
   4   5   7      250.15      231.74     43.89 o 
  -6   6   7      608.94      629.96     64.61 o 
  -5   6   7     1486.27     1415.98     91.99 o 
  -4   6   7      123.80      106.76     27.56 o 
  -3   6   7     1103.78     1188.75     48.34 o 
  -2   6   7       61.75       75.11     14.25 o 
  -1   6   7     1615.80     1664.03     56.42 o 
   0   6   7      111.34      137.33     25.82 o 
   1   6   7      853.00      934.64     58.43 o 
   2   6   7     4769.61     4928.40    166.57 o 
   3   6   7       95.56       55.18     20.42 o 
  -5   7   7     1335.00     1356.95     93.13 o 
  -4   7   7     1382.89     1535.12     93.97 o 
  -3   7   7      532.39      554.48     52.90 o 
  -2   7   7     3475.03     3520.65     95.85 o 
  -1   7   7       41.42       71.82     21.02 o 
   0   7   7     2330.08     2383.23    102.50 o 
   1   7   7     2179.43     2299.28    102.14 o 
   2   7   7       75.63       66.35     22.22 o 
  -3   8   7     2240.30     2454.26    124.36 o 
  -2   8   7      928.33      970.67     70.68 o 
  -1  -9   8       40.45       52.90     28.34 o 
   0  -9   8      878.52      926.93     52.34 o 
   1  -9   8      461.93      452.57     38.33 o 
   2  -9   8      514.59      423.69     77.40 o 
  -4  -8   8      700.32      693.79     80.22 o 
  -3  -8   8       52.35       33.51     25.16 o 
  -2  -8   8     1586.64     1628.55    105.44 o 
  -1  -8   8      534.23      583.84     59.27 o 
   0  -8   8      671.90      694.72    104.54 o 
   1  -8   8     2860.31     2971.48     96.15 o 
   2  -8   8      458.55      456.65     35.10 o 
   3  -8   8     1280.08     1236.95     57.94 o 
   4  -8   8     3181.32     3142.61    103.02 o 
  -5  -7   8     3775.30     3834.70    193.35 o 
  -4  -7   8     1193.60     1289.34     98.06 o 
  -3  -7   8     4104.57     3837.28    170.35 o 
  -2  -7   8     6395.86     6539.12    241.09 o 
  -1  -7   8      388.86      369.89     46.66 o 
   0  -7   8    12659.86    12290.36    262.46 o 
   1  -7   8     4513.46     4530.43    121.80 o 
   2  -7   8      201.70      200.43     23.45 o 
   3  -7   8     5008.94     4913.46    130.54 o 
   4  -7   8      793.89      799.64     44.71 o 
   5  -7   8     1398.07     1447.57     93.55 o 
  -6  -6   8     3245.38     3220.59    178.70 o 
  -5  -6   8     3117.51     3131.48    162.79 o 
  -4  -6   8      861.97      850.27     74.34 o 
  -3  -6   8     3291.89     3323.21    148.74 o 
  -2  -6   8     6236.65     6175.65    221.46 o 
  -1  -6   8     4815.17     4879.83    182.66 o 
   0  -6   8     1292.97     1286.67     52.08 o 
   1  -6   8       39.26       38.90     11.66 o 
   2  -6   8     1279.03     1236.09     50.54 o 
   3  -6   8      248.05      286.25     25.77 o 
   4  -6   8     1168.47     1168.65     78.06 o 
   5  -6   8     2993.39     2751.50    134.15 o 
   6  -6   8       94.09      101.18     32.37 o 
  -7  -5   8      455.01      361.55     65.99 o 
  -6  -5   8       17.74       -2.94     23.78 o 
  -5  -5   8      655.91      615.85     64.25 o 
  -4  -5   8      227.01      187.41     37.47 o 
  -3  -5   8       76.61       84.61     25.04 o 
  -2  -5   8     1013.16     1072.93     68.27 o 
  -1  -5   8      497.72      533.46     45.40 o 
   0  -5   8     1322.74     1398.45     75.90 o 
   1  -5   8     1293.93     1342.86     49.76 o 
   2  -5   8      125.74      114.40     15.89 o 
   3  -5   8     2115.51     2062.97     66.79 o 
   4  -5   8       47.66       55.24     21.74 o 
   5  -5   8     1622.77     1745.16    100.70 o 
   6  -5   8     2773.81     2792.39    141.71 o 
  -7  -4   8      182.55      107.18     41.37 o 
  -6  -4   8     2741.10     2509.81    140.39 o 
  -5  -4   8     2906.79     2805.18    137.27 o 
  -4  -4   8     2931.89     3125.66    136.85 o 
  -3  -4   8    10513.22    10341.81    317.05 o 
  -2  -4   8      370.41      350.80     34.89 o 
  -1  -4   8     6561.69     6725.45    215.15 o 
   0  -4   8     9754.06     9638.24    287.69 o 
   1  -4   8      447.98      433.27     24.65 o 
   2  -4   8    13822.31    13742.69    271.19 o 
   3  -4   8     4544.33     4338.23    106.27 o 
   4  -4   8     2575.04     2713.43    124.06 o 
   5  -4   8     5066.80     5452.98    208.00 o 
   6  -4   8      910.60      831.12     72.12 o 
  -8  -3   8      947.72      967.13     80.88 o 
  -7  -3   8     3201.25     2987.29    132.59 o 
  -5  -3   8       31.31       44.80     22.28 o 
  -4  -3   8    13069.30    13455.64    395.47 o 
  -3  -3   8     8361.65     8540.15    262.59 o 
  -2  -3   8     2451.67     2607.87    104.54 o 
  -1  -3   8    12634.73    12708.53    357.52 o 
   0  -3   8     1405.52     1454.65     68.45 o 
   1  -3   8     3278.30     3214.47     71.16 o 
   2  -3   8     7772.85     7627.89    121.15 o 
   3  -3   8       10.07       14.95     12.55 o 
   4  -3   8     2122.19     2095.12    104.24 o 
   5  -3   8     2132.92     2029.37    109.23 o 
   6  -3   8      943.82      893.87     75.30 o 
   7  -3   8     1307.71     1381.39    101.66 o 
  -8  -2   8      498.78      426.16     56.44 o 
  -7  -2   8     1219.47     1107.67     98.93 o 
  -6  -2   8       64.79       79.37     18.89 o 
  -5  -2   8     1263.79     1278.83     79.02 o 
  -4  -2   8     1306.41     1240.64     68.87 o 
  -3  -2   8      161.46      167.29     23.90 o 
  -2  -2   8     2790.72     2939.09    107.18 o 
  -1  -2   8      229.79      264.51     25.40 o 
   0  -2   8      722.38      799.39     28.21 o 
   1  -2   8      263.83      280.88     16.15 o 
   2  -2   8       13.17       24.23      7.22 o 
   3  -2   8      701.97      673.56     29.67 o 
   4  -2   8      249.64      333.41     58.55 o 
   5  -2   8     2355.00     2430.61    123.46 o 
   6  -2   8      750.05      663.71     65.75 o 
   7  -2   8      417.80      372.72     59.45 o 
  -8  -1   8      981.94     1084.04     86.95 o 
  -7  -1   8      208.52      205.84     39.93 o 
  -6  -1   8      589.35      570.33     54.64 o 
  -5  -1   8     1572.62     1562.50     61.25 o 
  -4  -1   8     4744.96     4688.08    115.95 o 
  -3  -1   8     2648.52     2655.06     96.98 o 
  -2  -1   8     6138.14     6236.24    183.57 o 
  -1  -1   8    12684.07    12600.80    341.37 o 
   0  -1   8     1240.00     1234.89     38.91 o 
   1  -1   8     8884.10     8572.41    162.40 o 
   2  -1   8     6817.32     6760.40    136.10 o 
   3  -1   8      397.83      417.05     24.15 o 
   4  -1   8     9737.41     9967.53    200.84 o 
   5  -1   8      841.94      832.54     94.82 o 
   6  -1   8      457.97      508.30     64.07 o 
   7  -1   8     3982.83     4099.09    200.98 o 
  -8   0   8      913.21      947.67     82.69 o 
  -7   0   8     7829.66     7000.29    258.74 o 
  -6   0   8      283.68      256.52     42.45 o 
  -5   0   8     6692.70     6337.54    219.05 o 
  -4   0   8    12383.34    12010.81    243.20 o 
  -3   0   8       10.12       18.30      7.84 o 
  -2   0   8    21002.96    20730.66    383.26 o 
  -1   0   8     9073.03     9170.45    179.94 o 
   0   0   8     3346.56     3337.37     60.91 o 
   1   0   8     9357.29     9094.16    172.77 o 
   2   0   8      590.67      588.84     27.64 o 
   3   0   8     4910.50     4766.00    109.90 o 
   4   0   8     4517.16     4564.88    111.70 o 
   5   0   8       22.10       44.43     24.05 o 
   6   0   8     2458.80     2481.83    143.03 o 
   7   0   8      945.13      927.98     92.59 o 
  -8   1   8     3877.05     3773.63    178.82 o 
  -7   1   8     1608.86     1682.77    106.46 o 
  -6   1   8     1139.79     1074.37     79.20 o 
  -5   1   8     2505.64     2705.20    126.76 o 
  -4   1   8     1783.57     1769.66     91.39 o 
  -3   1   8     6614.44     6108.04    200.92 o 
  -2   1   8     2962.00     2980.36     69.93 o 
  -1   1   8      461.80      521.18     22.00 o 
   0   1   8     2653.57     2623.14     51.17 o 
   1   1   8      143.58      179.52     15.80 o 
   2   1   8      232.94      243.57     19.92 o 
   3   1   8     1126.90     1111.19     44.16 o 
   4   1   8       48.96       73.61     19.67 o 
   5   1   8     2124.63     2094.95     73.23 o 
   6   1   8       49.23       45.16     14.88 o 
  -8   2   8        0.95        7.81     21.08 o 
  -7   2   8      442.80      498.64     59.99 o 
  -6   2   8      939.43      806.38     68.15 o 
  -5   2   8     1757.32     1580.03     91.81 o 
  -3   2   8       17.30       25.10     15.55 o 
  -2   2   8     1768.97     1819.98     80.64 o 
  -1   2   8     1604.95     1679.98     86.44 o 
   0   2   8      636.34      555.25     20.98 o 
   1   2   8     6454.13     6362.60    145.37 o 
   2   2   8       50.38       68.35     13.13 o 
   3   2   8     4349.30     4327.46    109.09 o 
   4   2   8     3524.70     3487.25     98.96 o 
   5   2   8       64.58       91.04     19.03 o 
   6   2   8     1911.35     1913.19     76.87 o 
  -8   3   8     2947.37     3117.01    160.75 o 
  -7   3   8     2074.97     1974.72    116.85 o 
  -6   3   8     2833.67     2717.81    134.33 o 
  -5   3   8     7716.51     7409.63    253.52 o 
  -4   3   8      941.49      825.83     60.17 o 
  -3   3   8     7830.16     7719.78    242.95 o 
  -2   3   8     7092.09     6994.16    217.13 o 
  -1   3   8        2.02       12.45     14.98 o 
   0   3   8    12505.07    12841.77    324.92 o 
   1   3   8     4120.61     4201.52    100.19 o 
   2   3   8     3346.92     3378.35    164.59 o 
   3   3   8     3782.82     3899.75    105.30 o 
   4   3   8       49.57       64.78     34.26 o 
   5   3   8     1986.37     2020.79     77.19 o 
  -7   4   8      196.32      204.10     44.68 o 
  -6   4   8     3450.67     3495.13    159.85 o 
  -5   4   8     2825.53     2527.88    124.78 o 
  -4   4   8     2036.44     1882.85     98.24 o 
  -3   4   8     6671.19     6345.35    210.95 o 
  -2   4   8       46.77       66.08     18.70 o 
  -1   4   8     2972.13     2886.55    105.65 o 
   0   4   8     2674.86     2598.50     99.14 o 
   1   4   8       33.79       55.00     16.51 o 
   2   4   8     1671.50     1618.46     59.68 o 
   3   4   8      412.09      412.29     33.05 o 
   4   4   8     1099.31      990.24     86.56 o 
   5   4   8      832.80      792.29     49.05 o 
  -7   5   8     1109.14     1058.76     85.93 o 
  -6   5   8       20.29       47.92     23.36 o 
  -5   5   8      835.75      847.27     68.75 o 
  -4   5   8     2157.27     2047.38    106.04 o 
  -3   5   8      557.20      522.23     30.90 o 
  -2   5   8     2068.51     2164.56     66.13 o 
  -1   5   8      777.20      772.77     35.32 o 
   0   5   8       48.80      209.99     29.66 o 
   1   5   8      223.66      239.17     32.25 o 
   2   5   8      995.95      912.78     58.85 o 
   3   5   8     1802.87     1853.89     71.84 o 
   4   5   8      343.16      341.25     34.58 o 
  -6   6   8     2625.44     2755.70    144.59 o 
  -5   6   8      676.16      645.45     61.55 o 
  -4   6   8     1118.85     1105.35     49.31 o 
  -3   6   8     4134.22     4107.24    106.89 o 
  -2   6   8      579.48      601.54     33.60 o 
  -1   6   8     5190.86     5859.02    185.01 o 
   0   6   8     4939.47     5142.95    168.85 o 
   1   6   8       35.13       35.01     16.99 o 
   2   6   8     4095.10     4122.81    150.66 o 
   3   6   8      174.29      177.68     33.03 o 
  -5   7   8      201.84      271.29     46.84 o 
  -4   7   8     4295.36     4511.01    184.23 o 
  -3   7   8     1825.77     1888.53     67.45 o 
  -2   7   8      962.77     1097.12     48.83 o 
  -1   7   8     3582.10     3844.49    142.07 o 
   0   7   8        9.32       -3.84     11.83 o 
   1   7   8     1806.01     1734.29     89.05 o 
  -1  -9   9      660.68      650.50     68.51 o 
   0  -9   9     2801.67     2683.23    140.51 o 
   1  -9   9      420.81      452.32     39.11 o 
  -3  -8   9     3412.66     3167.87    160.69 o 
  -2  -8   9        0.57        7.21     19.52 o 
  -1  -8   9     6225.82     6162.02    236.11 o 
   0  -8   9     2446.64     2447.56     87.28 o 
   1  -8   9     1410.59     1371.88     62.12 o 
   2  -8   9     7163.29     6925.30    173.95 o 
   3  -8   9      986.85      919.34     50.20 o 
  -5  -7   9      174.00      203.80     49.06 o 
  -4  -7   9     2856.88     2891.59    154.38 o 
  -3  -7   9      272.41      315.43     49.36 o 
  -2  -7   9      590.63      664.13     62.33 o 
  -1  -7   9     1733.90     1616.90     96.26 o 
   0  -7   9     1028.95     1060.62     74.70 o 
   1  -7   9     2554.23     2349.05    120.43 o 
   2  -7   9      449.13      464.68     33.77 o 
   3  -7   9      138.34      130.12     22.64 o 
   4  -7   9      435.01      453.84     53.56 o 
  -6  -6   9      543.48      653.50     81.12 o 
  -5  -6   9      170.79      121.12     38.13 o 
  -4  -6   9      446.09      359.14     52.06 o 
  -3  -6   9     1024.35     1038.22     76.86 o 
  -2  -6   9      640.54      593.09     54.16 o 
  -1  -6   9     3140.48     3335.34    143.27 o 
   0  -6   9      314.81      318.13     40.71 o 
   1  -6   9      931.15      971.05     45.20 o 
   2  -6   9    10384.08    10454.68    225.58 o 
   3  -6   9      651.35      647.14     37.20 o 
   4  -6   9      763.71      840.07     67.85 o 
   5  -6   9     1833.46     1706.97    104.54 o 
  -6  -5   9     1509.28     1484.80    109.11 o 
  -5  -5   9     1117.54     1283.88     91.93 o 
  -4  -5   9     8055.61     8106.78    278.74 o 
  -3  -5   9       10.25       22.22     16.93 o 
  -2  -5   9     6500.57     6880.19    232.80 o 
  -1  -5   9     7252.86     7657.87    249.20 o 
   0  -5   9       33.05       39.93     16.03 o 
   1  -5   9    13879.63    14053.84    419.16 o 
   2  -5   9     4815.91     4900.39    120.76 o 
   3  -5   9     2905.25     2945.27    130.60 o 
   4  -5   9     5964.46     6078.26    223.26 o 
   5  -5   9      519.07      505.78     54.46 o 
   6  -5   9     2900.96     2954.40    150.90 o 
  -7  -4   9     2944.80     2909.67    161.47 o 
  -6  -4   9      141.95      104.54     35.37 o 
  -5  -4   9     6593.27     6826.63    247.64 o 
  -4  -4   9     2836.78     2913.63    129.58 o 
  -3  -4   9      831.61      814.07     58.13 o 
  -2  -4   9     9176.44     9342.74    288.29 o 
  -1  -4   9     1399.41     1398.33     73.62 o 
   0  -4   9     2014.64     2009.55     91.75 o 
   1  -4   9     2739.21     2814.79    115.41 o 
   2  -4   9      240.34      238.80     23.48 o 
   3  -4   9     3366.83     3237.40    135.23 o 
   4  -4   9      828.37      834.48     64.61 o 
   5  -4   9      742.89      725.37     64.49 o 
   6  -4   9     1324.77     1321.23     95.00 o 
  -7  -3   9      129.42      106.86     24.06 o 
  -6  -3   9      496.46      447.53     57.89 o 
  -5  -3   9      568.16      567.69     53.44 o 
  -4  -3   9      682.23      613.21     49.66 o 
  -3  -3   9      596.79      686.64     49.36 o 
  -2  -3   9     1281.04     1316.36     68.75 o 
  -1  -3   9      566.77      568.05     41.01 o 
   0  -3   9      806.06      827.83     29.83 o 
   1  -3   9     3052.19     3190.20     73.28 o 
   2  -3   9     1634.22     1691.84     83.17 o 
   3  -3   9      233.90      286.13     36.99 o 
   4  -3   9     1801.16     1764.68     96.38 o 
   5  -3   9      266.12      263.97     43.35 o 
   6  -3   9      694.17      636.74     64.85 o 
  -8  -2   9     2448.02     2384.07    131.92 o 
  -7  -2   9     3250.99     3155.14    151.80 o 
  -6  -2   9      260.74      277.87     31.76 o 
  -5  -2   9     5733.31     5886.70    148.37 o 
  -4  -2   9     2059.98     2031.95     92.05 o 
  -3  -2   9     1958.74     2022.52     86.95 o 
  -2  -2   9    11013.11    10913.17    310.03 o 
  -1  -2   9      203.38      220.25     24.80 o 
   0  -2   9     6020.94     5693.98    115.71 o 
   1  -2   9    12224.46    11994.45    220.42 o 
   2  -2   9     2750.94     2781.61     69.57 o 
   3  -2   9    11140.41    10935.21    210.79 o 
   4  -2   9     2379.97     2459.07     70.54 o 
   5  -2   9     2025.17     1879.79    108.27 o 
   6  -2   9     3640.57     3513.80    169.15 o 
  -8  -1   9     4966.06     4844.64    209.87 o 
  -7  -1   9      483.53      468.61     56.81 o 
  -6  -1   9     4162.41     4169.34    173.90 o 
  -5  -1   9     3617.98     3764.80    156.36 o 
  -4  -1   9      243.26      340.50     41.25 o 
  -3  -1   9    11662.40    12476.05    249.33 o 
  -2  -1   9     8154.96     8393.03    239.77 o 
  -1  -1   9     2398.23     2354.77     87.19 o 
   0  -1   9    20914.36    20897.45    365.66 o 
   1  -1   9      716.70      815.37     31.34 o 
   2  -1   9     3641.32     3719.77    125.14 o 
   3  -1   9     5147.53     5145.32    116.14 o 
   4  -1   9      239.34      244.94     22.55 o 
   5  -1   9     1431.41     1446.07    121.54 o 
   6  -1   9       40.37       70.02     30.44 o 
  -8   0   9      387.36      496.17     65.99 o 
  -7   0   9      450.67      339.45     52.90 o 
  -6   0   9     7927.50     7878.48    274.42 o 
  -5   0   9       74.79       72.48     24.80 o 
  -4   0   9      214.67      204.58     33.09 o 
  -3   0   9      624.74      656.28     29.55 o 
  -2   0   9      457.03      479.19     23.31 o 
  -1   0   9      547.20      582.87     25.36 o 
   0   0   9       33.88       33.85      6.59 o 
   1   0   9      375.68      408.74     38.40 o 
   2   0   9       50.48       60.47     11.37 o 
   3   0   9     1277.53     1261.39     47.39 o 
   4   0   9     1517.70     1517.82     55.96 o 
   5   0   9       76.09       67.90     15.89 o 
   6   0   9     1586.88     1572.23     65.42 o 
  -8   1   9      629.33      588.65     70.80 o 
  -7   1   9      355.89      343.89     53.62 o 
  -6   1   9      342.66      440.51     56.14 o 
  -5   1   9     4380.49     4427.55    177.74 o 
  -4   1   9     2888.30     2911.35    127.36 o 
  -3   1   9     9874.46     9962.91    300.42 o 
  -2   1   9      479.34      596.93     44.01 o 
  -1   1   9     2328.23     2396.99     61.22 o 
   0   1   9     9217.57     9016.60    141.79 o 
   1   1   9       42.33       50.15     10.19 o 
   2   1   9     2356.41     2319.29     80.67 o 
   3   1   9     3824.77     3747.06     97.29 o 
   4   1   9      435.46      391.02     29.51 o 
   5   1   9     4494.01     4553.18    122.04 o 
   6   1   9      709.51      752.64     46.39 o 
  -8   2   9      704.03      691.45     71.46 o 
  -7   2   9     1456.24     1508.52    100.52 o 
  -6   2   9     6852.35     6845.60    249.92 o 
  -5   2   9      343.49      356.32     46.06 o 
  -4   2   9     6876.07     6478.47    222.30 o 
  -3   2   9    12112.68    11664.12    341.79 o 
  -2   2   9       51.19       49.96     16.93 o 
  -1   2   9     9670.82     9462.96    183.52 o 
   0   2   9     2239.86     2056.69     74.01 o 
   1   2   9     3655.15     3627.48     89.28 o 
   2   2   9     5573.77     5575.36    129.28 o 
   3   2   9       57.54       67.67     15.11 o 
   4   2   9     4494.25     4360.19    117.02 o 
   5   2   9     2062.05     1950.32     73.93 o 
  -7   3   9     3037.52     3065.07    154.20 o 
  -6   3   9     1535.18     1432.31     93.91 o 
  -5   3   9      253.82      331.34     45.76 o 
  -4   3   9     5049.83     5032.05    185.25 o 
  -3   3   9       10.36       20.90     14.71 o 
  -2   3   9     2677.34     2618.49     72.89 o 
  -1   3   9     2648.35     2721.87    104.30 o 
   0   3   9      742.85      738.83     46.84 o 
   1   3   9     1996.84     2060.69     84.88 o 
   2   3   9       74.69       71.61     21.38 o 
   3   3   9      681.57      662.08     41.55 o 
   4   3   9       62.15       61.20     15.81 o 
   5   3   9      353.18      298.95     32.05 o 
  -7   4   9       10.08        9.67     22.46 o 
  -6   4   9     1566.97     1631.49    103.28 o 
  -5   4   9     1383.80     1323.75     87.31 o 
  -4   4   9     1371.78     1208.34     77.88 o 
  -3   4   9      739.24      800.61     56.87 o 
  -2   4   9       96.03       96.76     42.57 o 
  -1   4   9     2239.43     2248.36     92.83 o 
   0   4   9      902.09      842.17     53.38 o 
   1   4   9      278.85      309.67     34.83 o 
   2   4   9     3412.58     3428.30    127.96 o 
   3   4   9        8.29       -0.58     19.67 o 
   4   4   9     1477.06     1437.45     63.83 o 
  -6   5   9     1433.44     1192.48     88.33 o 
  -5   5   9     2194.00     2057.53    113.55 o 
  -4   5   9     4894.53     5059.49    192.75 o 
  -3   5   9        1.85       -0.39      7.60 o 
  -2   5   9     4133.10     4001.27    101.66 o 
  -1   5   9     5065.41     5381.40    172.58 o 
   0   5   9      569.12      547.21     45.04 o 
   1   5   9     2558.55     2311.11    101.24 o 
   2   5   9     2106.34     2218.64    100.28 o 
   3   5   9     2144.17     2213.53    104.00 o 
  -5   6   9     3252.16     3309.64    154.62 o 
  -4   6   9     1464.31     1443.37     58.47 o 
  -3   6   9     2572.44     2391.97     82.78 o 
  -2   6   9     4627.97     4210.42    148.32 o 
  -1   6   9        3.74        8.95     12.13 o 
   0   6   9     1293.59     1453.87     78.60 o 
   1   6   9     1401.56     1447.09     79.68 o 
   2   6   9       41.80       30.38     19.16 o 
  -4   7   9     2356.75     2500.54    103.34 o 
  -3   7   9      661.02      644.38     54.25 o 
  -2   7   9       60.51       68.69     24.86 o 
  -1   7   9     1790.82     1855.71     93.31 o 
   0   7   9        5.61        6.43     15.13 o 
  -3  -8  10     1221.60     1279.49     97.40 o 
  -2  -8  10      641.61      759.36     72.66 o 
  -1  -8  10      110.03      125.50     33.39 o 
   0  -8  10      421.29      431.44     55.00 o 
   1  -8  10       96.65      104.95     20.67 o 
   2  -8  10      748.61      704.89     44.05 o 
   3  -8  10      243.10      233.50     28.99 o 
  -4  -7  10     2466.64     2539.23    142.73 o 
  -3  -7  10      368.92      344.85     53.08 o 
  -2  -7  10     2451.48     2725.26    137.09 o 
  -1  -7  10     1212.91     1166.06     82.15 o 
   0  -7  10     4006.65     4098.91    171.32 o 
   1  -7  10     2789.52     2820.48     90.98 o 
   2  -7  10       84.08       74.90     17.61 o 
   3  -7  10     2831.79     2790.58     91.58 o 
   4  -7  10     3580.80     3381.88    157.68 o 
  -5  -6  10     5748.15     5446.07    230.46 o 
  -4  -6  10      503.22      499.84     59.63 o 
  -3  -6  10     5174.72     5233.45    206.62 o 
  -2  -6  10     6193.12     6360.54    230.40 o 
  -1  -6  10       85.09       88.57     26.66 o 
   0  -6  10    12984.48    13408.86    404.66 o 
   1  -6  10     1910.70     1913.84    101.18 o 
   2  -6  10      928.94      904.30     44.58 o 
   3  -6  10     5046.07     5202.16    200.02 o 
   4  -6  10     1342.19     1307.36     88.21 o 
   5  -6  10      914.08      802.12     72.24 o 
  -6  -5  10     3154.06     3234.70    168.67 o 
  -5  -5  10     3641.69     3589.40    168.31 o 
  -4  -5  10       27.63       37.95     21.02 o 
  -3  -5  10     1490.77     1793.98     99.38 o 
  -2  -5  10      975.20      990.66     67.91 o 
  -1  -5  10     2099.65     2151.62    104.00 o 
   0  -5  10     1478.47     1536.44     84.01 o 
   1  -5  10      496.74      540.01     47.92 o 
   2  -5  10     1892.11     1848.10     62.91 o 
   3  -5  10      102.85       91.93     26.12 o 
   4  -5  10     1344.64     1298.89     87.07 o 
   5  -5  10      733.29      646.59     63.11 o 
  -7  -4  10      506.14      518.26     46.58 o 
  -6  -4  10       50.99       38.79     27.50 o 
  -5  -4  10      783.97      879.40     71.64 o 
  -4  -4  10      237.36      251.60     37.17 o 
  -3  -4  10      679.73      761.88     57.29 o 
  -2  -4  10     1855.56     2011.95     97.04 o 
  -1  -4  10      806.88      838.38     56.81 o 
   0  -4  10     1384.24     1445.95     76.80 o 
   1  -4  10     1401.41     1426.85     77.46 o 
   2  -4  10     2424.63     2408.21    110.55 o 
   3  -4  10     4314.21     4398.18    171.56 o 
   4  -4  10       44.58       36.75     19.58 o 
   5  -4  10     2212.39     2223.92    122.74 o 
   6  -4  10     1103.50     1111.18     89.29 o 
  -7  -3  10       60.20       74.82     30.08 o 
  -6  -3  10     8455.38     8280.14    204.42 o 
  -5  -3  10     1560.95     1510.62     89.71 o 
  -4  -3  10     2258.78     2280.79    105.20 o 
  -3  -3  10    12584.93    13604.98    393.19 o 
  -2  -3  10       53.53       63.05     18.25 o 
  -1  -3  10    11060.45    10579.36    310.69 o 
   0  -3  10     5919.25     5923.22    121.70 o 
   1  -3  10      643.34      637.59     47.26 o 
   2  -3  10     8543.99     8434.04    266.19 o 
   3  -3  10     3817.20     3686.98    150.18 o 
   4  -3  10     1780.06     1782.75    100.46 o 
   5  -3  10     4020.31     4268.72    183.93 o 
   6  -3  10      291.08      272.50     50.50 o 
  -7  -2  10     5008.75     4945.04    206.92 o 
  -6  -2  10     5582.17     5813.27    224.28 o 
  -5  -2  10        6.69        9.80     10.69 o 
  -4  -2  10     8171.18     8199.13    253.46 o 
  -3  -2  10     6495.36     6881.21    215.75 o 
  -2  -2  10     1401.25     1401.69     67.37 o 
  -1  -2  10     7047.50     7187.09    219.05 o 
   0  -2  10      635.02      631.63     27.47 o 
   1  -2  10     2360.27     2264.34     60.55 o 
   2  -2  10     1134.39     1026.25     79.23 o 
   3  -2  10       16.47       28.48      9.01 o 
   4  -2  10     5747.31     5415.45    205.18 o 
   5  -2  10      146.64      194.61     40.71 o 
   6  -2  10      286.32      273.76     51.10 o 
  -8  -1  10      260.62      265.53     53.50 o 
  -7  -1  10      190.27      223.68     44.50 o 
  -6  -1  10      465.87      468.37     55.36 o 
  -5  -1  10     2986.55     3310.72    146.76 o 
  -4  -1  10     1031.88     1049.45     70.68 o 
  -3  -1  10       86.99      112.07     15.16 o 
  -2  -1  10     1028.48     1060.74     53.20 o 
  -1  -1  10      505.66      563.79     36.81 o 
   0  -1  10     1216.51     1304.22     42.48 o 
   1  -1  10      236.96      249.39     18.41 o 
   2  -1  10     1556.35     1415.30    107.79 o 
   3  -1  10     1114.87     1133.12     61.13 o 
   4  -1  10      812.85      764.71     37.98 o 
   5  -1  10     1229.69     1295.40    102.20 o 
   6  -1  10       37.94       22.70     24.74 o 
  -8   0  10       61.57       41.49     28.82 o 
  -7   0  10     2865.95     2775.34    147.06 o 
  -6   0  10     3749.61     3967.76    173.66 o 
  -5   0  10     1656.30     1665.66     95.24 o 
  -4   0  10     3742.62     3687.04    147.66 o 
  -3   0  10     4064.05     4018.26    149.34 o 
  -2   0  10     9121.99     9209.16    186.60 o 
  -1   0  10     9764.03     9476.22    252.26 o 
   0   0  10      746.87      731.05     30.40 o 
   1   0  10    10029.48    10031.97    194.71 o 
   2   0  10     2853.57     2702.40     73.58 o 
   3   0  10      247.90      276.05     23.55 o 
   4   0  10     4352.77     4385.21    113.16 o 
   5   0  10      993.11     1111.40     51.24 o 
   6   0  10     1028.15     1086.49     54.83 o 
  -8   1  10     1761.65     2007.75    128.14 o 
  -7   1  10     7344.52     7341.24    277.60 o 
  -6   1  10        6.01        5.40     16.99 o 
  -5   1  10     6624.12     6551.73    237.91 o 
  -4   1  10     7287.97     7021.24    239.83 o 
  -3   1  10      432.98      469.87     43.53 o 
  -2   1  10    12497.80    13152.46    373.14 o 
  -1   1  10     4003.19     4039.07    119.16 o 
   0   1  10     2741.25     2599.68    110.73 o 
   1   1  10     7824.37     7755.78    158.97 o 
   2   1  10      732.48      769.52     36.40 o 
   3   1  10     1429.92     1409.80     53.83 o 
   4   1  10     1409.69     1419.80     57.52 o 
   5   1  10      363.72      328.67     35.79 o 
  -7   2  10       88.50      131.14     37.29 o 
  -6   2  10     1076.86     1053.29     81.42 o 
  -5   2  10     2988.26     2728.44    131.56 o 
  -4   2  10      165.44      169.21     32.91 o 
  -3   2  10     1929.21     2004.51     95.60 o 
  -2   2  10     1310.50     1226.71     66.17 o 
  -1   2  10      196.24      204.45     18.17 o 
   0   2  10     1801.33     1807.61     78.12 o 
   1   2  10        3.44       11.69     11.71 o 
   2   2  10     2164.31     2172.07     72.51 o 
   3   2  10       21.49       24.90     11.34 o 
   4   2  10      261.74      292.27     28.81 o 
   5   2  10      476.31      463.78     36.49 o 
  -7   3  10      794.58      745.79     72.24 o 
  -6   3  10        8.63       19.52     20.48 o 
  -5   3  10     2208.46     2276.88    117.99 o 
  -4   3  10     2156.46     2019.10    103.16 o 
  -3   3  10      473.47      567.51     47.92 o 
  -2   3  10     6877.55     6791.97    189.51 o 
  -1   3  10     2180.16     2086.47     88.99 o 
   0   3  10     1685.60     1665.42     77.70 o 
   1   3  10     4607.62     4754.75    157.20 o 
   2   3  10       82.93       87.02     16.42 o 
   3   3  10     2963.91     3052.37     92.70 o 
   4   3  10      877.84      910.20     49.30 o 
  -7   4  10      317.04      318.19     54.16 o 
  -6   4  10     3352.87     3172.31    154.26 o 
  -5   4  10     5647.95     5238.43    204.46 o 
  -4   4  10      493.65      404.06     47.56 o 
  -3   4  10     6951.90     6544.10    219.65 o 
  -2   4  10     3855.54     3981.66    115.80 o 
  -1   4  10     1105.51     1051.19     61.55 o 
   0   4  10     5794.56     5879.38    186.33 o 
   1   4  10     1366.73     1421.45     75.18 o 
   2   4  10     1406.45     1454.53     78.30 o 
   3   4  10     2949.03     3076.72    126.16 o 
   4   4  10       82.90      101.44     31.74 o 
  -6   5  10     1976.91     1834.45    112.41 o 
  -5   5  10      139.26      102.38     30.08 o 
  -4   5  10     1364.24     1371.61     86.89 o 
  -3   5  10     1872.64     1907.03     66.65 o 
  -2   5  10      207.53      189.27     30.56 o 
  -1   5  10     3329.01     3107.76    122.20 o 
   0   5  10      402.21      457.92     43.17 o 
   1   5  10      413.46      405.98     43.83 o 
   2   5  10     3460.80     3356.12    133.73 o 
   3   5  10       10.71       19.28     17.53 o 
  -5   6  10      829.98      751.08     68.87 o 
  -4   6  10      216.03      211.41     25.55 o 
  -3   6  10      665.99      678.63     39.16 o 
  -2   6  10     1874.74     1899.60     93.43 o 
  -1   6  10        3.84        4.26     12.85 o 
   0   6  10     1988.15     2162.67    102.14 o 
   1   6  10      696.24      726.34     58.01 o 
  -2   7  10      156.03      213.59     37.17 o 
  -2  -8  11      848.59      796.17     75.54 o 
  -1  -8  11      438.12      427.90     57.53 o 
   0  -8  11     5057.32     4902.64    205.00 o 
   1  -8  11       33.81       21.92     19.40 o 
   2  -8  11     2981.82     3131.20    103.56 o 
  -4  -7  11     3694.07     3614.08    177.14 o 
  -3  -7  11     3825.28     3922.07    180.56 o 
  -2  -7  11       18.21       16.09     19.94 o 
  -1  -7  11     6290.12     6743.58    249.68 o 
   0  -7  11     1759.86     1924.82    108.99 o 
   1  -7  11      695.77      685.08     61.97 o 
   2  -7  11     3592.63     3465.57    105.79 o 
   3  -7  11        5.84       24.80     22.16 o 
  -5  -6  11      949.52      880.72     81.90 o 
  -4  -6  11     1813.02     1777.47    108.69 o 
  -3  -6  11      189.14      199.36     40.23 o 
  -2  -6  11      971.80      940.34     71.58 o 
  -1  -6  11       82.41       83.89     26.42 o 
   0  -6  11       60.67       79.80     24.92 o 
   1  -6  11     1028.91     1038.34     73.56 o 
   2  -6  11        1.98       12.61     15.31 o 
   3  -6  11      547.90      512.03     53.56 o 
   4  -6  11       97.04      101.48     30.44 o 
  -6  -5  11     1046.20     1104.15     93.31 o 
  -5  -5  11       19.33      -11.59     15.73 o 
  -4  -5  11     1182.69     1179.87     82.15 o 
  -3  -5  11     1148.61     1263.40     82.75 o 
  -2  -5  11     1042.10     1051.55     72.54 o 
  -1  -5  11     3363.38     3370.35    141.23 o 
   0  -5  11      892.97      937.10     64.79 o 
   1  -5  11     2028.01     2048.34    102.98 o 
   2  -5  11     7684.69     6984.67    241.69 o 
   3  -5  11       21.45       27.62     18.55 o 
   4  -5  11     2583.48     2608.47    133.55 o 
   5  -5  11     1397.64     1473.33    100.76 o 
  -6  -4  11     1884.99     1967.16    119.55 o 
  -5  -4  11     2527.21     2507.89    128.86 o 
  -4  -4  11     9688.99    10202.56    325.58 o 
  -3  -4  11      306.92      318.25     40.65 o 
  -2  -4  11     6360.01     7103.81    237.25 o 
  -1  -4  11     7002.90     7207.51    235.99 o 
   0  -4  11      626.38      602.64     48.94 o 
   1  -4  11    10464.37    10433.33    320.17 o 
   2  -4  11     2098.25     1952.81     99.98 o 
   3  -4  11     1044.82     1011.62     72.24 o 
   4  -4  11     4070.91     4230.29    178.34 o 
   5  -4  11        1.85      -12.43     12.55 o 
  -7  -3  11     3644.26     3670.05    175.64 o 
  -6  -3  11       27.93       39.21     22.46 o 
  -5  -3  11     5784.26     5902.14    215.93 o 
  -4  -3  11     3414.25     3427.57    140.09 o 
  -3  -3  11     1049.23     1078.63     66.11 o 
  -2  -3  11     3471.72     3522.69    134.39 o 
  -1  -3  11       34.16       35.49     16.21 o 
   0  -3  11      403.94      417.39     47.74 o 
   1  -3  11     1988.43     2085.87     97.88 o 
   2  -3  11      194.93      157.26     29.96 o 
   3  -3  11      964.35      964.06     69.17 o 
   4  -3  11       15.99        7.51     13.93 o 
   5  -3  11     1021.14     1032.28     82.21 o 
  -7  -2  11      134.69      133.07     38.19 o 
  -6  -2  11      401.89      455.52     57.35 o 
  -5  -2  11      400.73      434.26     52.18 o 
  -4  -2  11     1319.48     1352.39     73.80 o 
  -3  -2  11      309.50      333.50     34.35 o 
  -2  -2  11     1054.31     1129.74     61.07 o 
  -1  -2  11     1192.73     1273.43     65.27 o 
   0  -2  11      121.31      135.11     16.00 o 
   1  -2  11     3202.12     3177.04     79.35 o 
   2  -2  11      404.82      445.93     25.59 o 
   3  -2  11     1161.73     1190.25     45.70 o 
   4  -2  11     3008.71     2519.96    126.94 o 
   5  -2  11        3.75       15.61     19.70 o 
  -7  -1  11     3018.86     3144.63    157.87 o 
  -6  -1  11     1013.29      976.85     77.34 o 
  -5  -1  11     9961.91    10260.63    332.66 o 
  -4  -1  11     2894.77     2879.64    130.72 o 
  -3  -1  11      402.82      424.42     42.39 o 
  -2  -1  11     6923.68     7226.31    157.24 o 
  -1  -1  11        3.16        6.61      8.89 o 
   0  -1  11    12143.64    11976.89    226.33 o 
   1  -1  11     5667.20     5653.84    123.23 o 
   2  -1  11     2107.82     2137.33     63.62 o 
   3  -1  11     8024.24     7943.09    168.57 o 
   4  -1  11     1118.29     1035.05     46.12 o 
   5  -1  11      850.07      846.30     43.81 o 
  -7   0  11        1.71       14.65     22.52 o 
  -6   0  11     5181.93     5119.96    209.81 o 
  -5   0  11     7752.69     7660.27    266.13 o 
  -4   0  11     2863.04     2732.70    123.64 o 
  -3   0  11    10157.75     9792.62    298.50 o 
  -2   0  11     5034.80     4763.09    163.09 o 
  -1   0  11      145.58      141.24     12.28 o 
   0   0  11     6771.58     6797.67    141.48 o 
   1   0  11        9.73       10.44      6.81 o 
   2   0  11     2009.31     2046.83     63.41 o 
   3   0  11     1627.00     1438.80     54.07 o 
   4   0  11      343.32      307.13     27.58 o 
   5   0  11      966.42      960.82     48.27 o 
  -7   1  11     1353.90     1345.49    101.84 o 
  -6   1  11     1857.39     1879.37    114.93 o 
  -5   1  11      126.48      126.88     33.33 o 
  -4   1  11     3495.09     3372.09    146.10 o 
  -3   1  11      256.55      233.10     35.01 o 
  -2   1  11       48.60       64.49     20.12 o 
  -1   1  11       59.44       83.83     19.40 o 
   0   1  11      401.08      381.97     23.28 o 
   1   1  11     1414.66     1390.94     87.28 o 
   2   1  11       43.57       37.23     11.74 o 
   3   1  11     1466.23     1498.66     57.48 o 
   4   1  11     1041.94      910.51     59.72 o 
   5   1  11      239.94      182.70     26.34 o 
  -7   2  11       21.47       30.92     25.64 o 
  -6   2  11     2926.07     2686.77    138.47 o 
  -5   2  11     3286.35     3192.97    146.70 o 
  -4   2  11      645.76      519.17     50.08 o 
  -3   2  11     7223.27     6595.44    219.35 o 
  -2   2  11     2131.85     2042.04     91.87 o 
  -1   2  11     3838.44     4130.13    140.33 o 
   0   2  11     5881.14     6016.89    183.81 o 
   1   2  11       40.89       47.26     17.77 o 
   2   2  11     3003.92     3084.18     87.95 o 
   3   2  11     2040.35     1993.76     70.45 o 
   4   2  11      455.87      475.63     35.52 o 
  -7   3  11     2649.87     2697.94    147.54 o 
  -6   3  11     3194.41     3117.91    152.94 o 
  -5   3  11       54.01      255.56     42.03 o 
  -4   3  11     8289.96     7670.66    258.26 o 
  -3   3  11     7781.94     7049.59    232.44 o 
  -2   3  11      825.47      887.59     40.53 o 
  -1   3  11     6463.94     6507.42    199.48 o 
   0   3  11     1043.51     1060.38     62.75 o 
   1   3  11     1898.81     1928.37     90.37 o 
   2   3  11     3179.30     3260.40    127.00 o 
   3   3  11       79.77       61.43     16.27 o 
   4   3  11     1288.64     1301.65     61.02 o 
  -6   4  11       52.98       34.41     25.88 o 
  -5   4  11     2414.51     2170.96    118.59 o 
  -4   4  11     1163.67     1181.74     79.26 o 
  -3   4  11      406.30      391.64     32.88 o 
  -2   4  11     1202.38     1213.50     69.84 o 
  -1   4  11     1005.03     1073.89     64.85 o 
   0   4  11      965.89     1008.92     64.55 o 
   1   4  11      535.51      561.26     47.62 o 
   2   4  11       25.81       24.56     16.21 o 
   3   4  11     1562.59     1552.83     87.01 o 
  -5   5  11       10.32       35.79     22.94 o 
  -4   5  11     1992.59     2003.13     72.90 o 
  -3   5  11     1351.59     1380.54     56.82 o 
  -2   5  11       71.73       84.61     24.56 o 
  -1   5  11     2830.77     3168.17    128.26 o 
   0   5  11      590.26      628.70     52.48 o 
   1   5  11      753.81      836.46     61.49 o 
   2   5  11     2734.14     2806.56    123.04 o 
  -4   6  11     3105.16     2940.13     93.28 o 
  -3   6  11       22.24       22.94     17.77 o 
  -2   6  11     4291.12     4427.67    163.45 o 
  -1   6  11     1553.00     1855.89     97.82 o 
   0   6  11      832.44      924.91     66.77 o 
   0  -8  12     1090.14     1193.39     91.15 o 
  -3  -7  12     1132.52     1102.05     88.99 o 
  -2  -7  12        3.47       12.49     19.70 o 
  -1  -7  12      315.16      317.11     49.66 o 
   0  -7  12      257.93      260.55     43.11 o 
   1  -7  12       85.39       64.19     26.36 o 
   2  -7  12      104.57       98.66     30.20 o 
  -4  -6  12     1644.44     1557.99    102.98 o 
  -3  -6  12      620.95      599.64     61.97 o 
  -2  -6  12     6742.16     7279.99    261.27 o 
  -1  -6  12      613.03      646.47     58.73 o 
   0  -6  12     2089.29     2123.40    111.87 o 
   1  -6  12     5597.26     5469.73    208.55 o 
   2  -6  12      139.07      120.70     32.37 o 
   3  -6  12     1557.49     1480.89     95.66 o 
  -5  -5  12     4082.26     4271.42    189.93 o 
  -4  -5  12      223.14      237.31     42.21 o 
  -3  -5  12     8646.05     9311.70    309.67 o 
  -2  -5  12     8842.87     8870.11    294.95 o 
  -1  -5  12        7.98       17.29     14.05 o 
   0  -5  12     7381.59     7392.70    251.00 o 
   1  -5  12     1673.49     1681.27     93.91 o 
   2  -5  12     1438.73     1457.17     88.93 o 
   3  -5  12     2671.15     2555.92    129.28 o 
   4  -5  12       98.19       82.75     29.18 o 
  -6  -4  12     2691.12     2794.97    147.18 o 
  -5  -4  12      292.75      284.09     46.06 o 
  -4  -4  12       44.84       73.50     25.82 o 
  -3  -4  12     1999.24     2162.97    108.15 o 
  -2  -4  12       24.27       47.08     19.82 o 
  -1  -4  12     2029.51     2026.85     99.14 o 
   0  -4  12      233.33      234.49     34.29 o 
   1  -4  12      214.64      187.77     31.83 o 
   2  -4  12     1616.91     1624.71     92.65 o 
   3  -4  12        1.76       -5.70     12.73 o 
   4  -4  12      457.99      503.08     57.53 o 
   5  -4  12       67.03       52.84     27.32 o 
  -6  -3  12      850.47      792.57     73.14 o 
  -4  -3  12      251.73      277.24     38.55 o 
  -3  -3  12     2921.73     3043.87    127.30 o 
  -2  -3  12     2302.92     2135.83     98.42 o 
  -1  -3  12     1700.05     1715.68     85.39 o 
   0  -3  12     4268.17     4201.11    155.70 o 
   1  -3  12      868.82      791.07     57.23 o 
   2  -3  12     2112.81     2147.90    107.12 o 
   3  -3  12     2564.02     2512.81    123.28 o 
   4  -3  12      227.39      234.19     42.57 o 
   5  -3  12     2835.23     2819.77    149.10 o 
  -7  -2  12      229.77      234.37     49.42 o 
  -6  -2  12     5598.64     5629.22    226.38 o 
  -5  -2  12      433.88      460.80     55.48 o 
  -4  -2  12     6267.99     6434.64    229.44 o 
  -3  -2  12    10880.22    11857.59    346.77 o 
  -2  -2  12        9.19       23.96     13.87 o 
  -1  -2  12    10324.94    10586.57    311.41 o 
   0  -2  12     7346.14     7017.35    146.44 o 
   1  -2  12      796.13      812.60     50.62 o 
   2  -2  12     4879.43     4844.21    113.20 o 
   3  -2  12     2489.28     2474.62    120.82 o 
   4  -2  12     1356.67     1363.20     91.27 o 
   5  -2  12     2176.35     1762.52    113.91 o 
  -7  -1  12     2134.50     2228.37    131.74 o 
  -6  -1  12     3776.47     3998.81    177.80 o 
  -5  -1  12       20.04       22.70     18.13 o 
  -4  -1  12     3495.90     3384.22    147.48 o 
  -3  -1  12      583.00      574.72     50.50 o 
  -2  -1  12     2734.68     2814.49    117.21 o 
  -1  -1  12     4837.98     4808.99     90.64 o 
   0  -1  12       59.90       53.56     11.44 o 
   1  -1  12     2442.24     2474.28     70.06 o 
   2  -1  12      725.80      760.77     36.13 o 
   3  -1  12      441.86      424.39     29.10 o 
   4  -1  12     1170.83     1151.20     50.58 o 
   5  -1  12       38.32       82.63     31.95 o 
  -7   0  12      133.81      135.83     42.33 o 
  -6   0  12      650.37      577.48     67.25 o 
  -5   0  12      322.63      320.35     48.58 o 
  -4   0  12      239.76      270.69     40.65 o 
  -3   0  12      776.54      769.81     57.47 o 
  -2   0  12      898.55      880.18     56.81 o 
  -1   0  12     2446.42     2378.54     94.21 o 
   0   0  12      301.72      303.12     22.17 o 
   1   0  12      917.25      916.73     39.69 o 
   2   0  12     4371.33     4219.33    105.73 o 
   3   0  12      562.51      578.05     33.88 o 
   4   0  12      290.93      342.14     29.70 o 
   5   0  12     1416.37     1421.60     61.91 o 
  -7   1  12     4684.78     5193.81    226.08 o 
  -6   1  12     1883.22     1995.38    121.00 o 
  -5   1  12      928.01      971.51     77.40 o 
  -4   1  12     6291.52     6315.92    228.18 o 
  -3   1  12      414.90      384.12     44.56 o 
  -2   1  12     3673.91     3748.11    142.37 o 
  -1   1  12     6988.11     7159.95    209.93 o 
   0   1  12      286.80      339.81     35.31 o 
   1   1  12     6261.33     6261.64    140.52 o 
   2   1  12     4022.36     3942.43    103.06 o 
   3   1  12      964.81      913.26     45.18 o 
   4   1  12     3624.80     3638.21    106.50 o 
  -7   2  12     3527.52     3385.54    169.33 o 
  -6   2  12       31.91       56.87     26.48 o 
  -5   2  12     3902.90     3690.76    163.15 o 
  -4   2  12     3236.19     3311.92    143.81 o 
  -3   2  12      818.19      760.98     57.17 o 
  -2   2  12     5060.57     4985.21    164.95 o 
  -1   2  12      601.13      592.49     46.00 o 
   0   2  12     2008.77     1878.65     87.13 o 
   1   2  12     3631.72     3745.47    137.81 o 
   2   2  12       37.23       24.44     16.27 o 
   3   2  12     2429.68     2424.26    148.53 o 
   4   2  12       73.11       84.44     19.54 o 
  -6   3  12      690.79      688.33     69.54 o 
  -5   3  12     1556.52     1471.89     94.51 o 
  -4   3  12       93.53       73.26     25.64 o 
  -3   3  12      885.39      811.30     60.23 o 
  -2   3  12        0.83        6.43     10.33 o 
  -1   3  12      918.89      944.31     61.13 o 
   0   3  12       25.60       38.13     17.23 o 
   1   3  12     1235.56     1313.36     75.24 o 
   2   3  12     1433.12     1379.83     78.66 o 
   3   3  12        5.31       -0.12     12.85 o 
  -5   4  12     2679.92     2713.31    137.09 o 
  -4   4  12      836.75      860.72     68.03 o 
  -3   4  12      307.38      325.28     40.11 o 
  -2   4  12     6382.76     6407.38    206.62 o 
  -1   4  12      555.06      614.29     51.10 o 
   0   4  12     1882.49     2069.72    101.00 o 
   1   4  12     1260.00     1235.66     75.06 o 
   2   4  12        0.91        1.98     13.69 o 
  -4   5  12       18.70       15.76     11.62 o 
  -3   5  12     2733.27     2771.98    121.60 o 
  -2   5  12     1724.76     1772.06     93.07 o 
  -1   5  12      645.86      584.86     52.96 o 
   0   5  12     2146.86     2220.38    108.33 o 
   1   5  12       63.71       84.61     26.30 o 
  -2  -7  13     1089.29     1180.54     90.01 o 
  -1  -7  13     2249.66     2230.17    126.88 o 
   0  -7  13     4348.83     4198.89    182.72 o 
   1  -7  13       57.48       69.84     27.14 o 
  -4  -6  13     3577.72     3743.19    175.70 o 
  -3  -6  13     3496.10     3862.62    175.58 o 
  -2  -6  13      903.21      928.70     75.72 o 
  -1  -6  13     4744.44     4668.04    188.85 o 
   0  -6  13     2064.11     1970.70    109.65 o 
   1  -6  13      370.96      425.68     51.46 o 
   2  -6  13     3525.33     3457.42    158.53 o 
   3  -6  13       11.08        6.91     15.67 o 
  -5  -5  13      666.38      767.05     73.92 o 
  -4  -5  13      408.18      443.63     55.54 o 
  -3  -5  13      125.14      116.13     32.31 o 
  -2  -5  13     1231.97     1344.65     87.49 o 
  -1  -5  13      349.30      336.93     43.53 o 
   0  -5  13      171.29      207.46     36.33 o 
   1  -5  13      154.85      105.08     28.94 o 
   2  -5  13      414.11      410.61     49.30 o 
   3  -5  13      564.03      590.09     59.99 o 
  -5  -4  13      426.73      439.25     54.70 o 
  -4  -4  13     3444.46     3478.14    153.24 o 
  -3  -4  13     2865.00     2909.48    132.59 o 
  -1  -4  13     7441.95     7507.87    250.04 o 
   0  -4  13     1784.99     1770.80     94.27 o 
   1  -4  13     2404.76     2405.87    115.41 o 
   2  -4  13     3665.12     3639.24    156.24 o 
   3  -4  13       15.21        4.62     15.43 o 
   4  -4  13     2029.11     2020.42    118.53 o 
  -6  -3  13      390.23      395.23     57.77 o 
  -5  -3  13     4522.18     4311.78    183.39 o 
  -4  -3  13     9480.40    10003.80    316.75 o 
  -3  -3  13      108.67      130.24     28.10 o 
  -2  -3  13     8496.29     8407.62    266.79 o 
  -1  -3  13     6046.57     6066.01    206.80 o 
   0  -3  13      402.18      383.22     39.81 o 
   1  -3  13     5959.88     5807.92    205.72 o 
   2  -3  13     1956.55     1919.36    102.50 o 
   3  -3  13     1107.61     1007.60     74.52 o 
   4  -3  13     2276.53     2165.32    123.04 o 
  -6  -2  13      146.51      209.81     45.94 o 
  -4  -2  13      134.14      133.85     33.45 o 
  -3  -2  13      629.45      599.21     52.66 o 
  -2  -2  13     1168.43     1199.27     67.37 o 
  -1  -2  13      187.63      188.21     19.13 o 
   0  -2  13     2848.13     2764.51     75.83 o 
   1  -2  13      509.13      512.59     41.94 o 
   2  -2  13      328.79      301.86     39.93 o 
   3  -2  13      717.49      657.64     59.75 o 
   4  -2  13      120.30      105.56     33.45 o 
  -6  -1  13       14.64       48.04     26.42 o 
  -5  -1  13     1194.28     1197.17     85.33 o 
  -4  -1  13     1796.61     1834.51    103.40 o 
  -3  -1  13      758.25      759.30     60.11 o 
  -2  -1  13     4931.98     4701.96    169.69 o 
  -1  -1  13     7434.52     7469.38    213.53 o 
   0  -1  13       86.15       97.74     15.60 o 
   1  -1  13     2765.79     2760.27     78.20 o 
   2  -1  13      175.06      181.72     20.63 o 
   3  -1  13     2040.74     2047.32     68.94 o 
   4  -1  13     1126.01     1183.72     87.43 o 
  -6   0  13     1014.28     1075.87     89.35 o 
  -5   0  13     4000.48     4056.03    177.92 o 
  -4   0  13      836.92      805.66     66.71 o 
  -3   0  13    10330.89     9944.54    310.99 o 
  -2   0  13     2895.96     2944.43    121.90 o 
  -1   0  13      121.48      129.58     25.10 o 
   0   0  13    10033.44     9671.62    266.25 o 
   1   0  13     6727.00     6829.88    151.65 o 
   2   0  13     1104.93     1135.57     48.32 o 
   3   0  13     3585.43     3471.45     98.52 o 
   4   0  13      682.66      641.56     39.77 o 
  -6   1  13     2430.06     2436.67    138.11 o 
  -5   1  13     2357.95     2377.46    128.92 o 
  -4   1  13     2305.69     2420.46    123.10 o 
  -3   1  13     2613.50     2543.55    119.37 o 
  -2   1  13      214.03      239.29     32.79 o 
  -1   1  13     1252.45     1264.36     69.54 o 
   0   1  13     2788.24     2803.92    111.99 o 
   1   1  13        6.84       17.11     13.99 o 
   2   1  13     2108.82     2036.69     69.54 o 
   3   1  13      177.54      191.90     24.48 o 
  -6   2  13       16.80       19.76     23.48 o 
  -5   2  13      322.94      431.92     54.34 o 
  -4   2  13      162.22      152.10     33.99 o 
  -3   2  13      421.22      348.40     42.39 o 
  -2   2  13     2253.25     2269.20    101.78 o 
  -1   2  13       33.40       34.65     16.99 o 
   0   2  13     2019.05     2043.90     95.54 o 
   1   2  13     1608.23     1704.51     88.03 o 
   2   2  13       47.40       36.21     18.91 o 
   3   2  13     1805.90     1770.92     92.29 o 
  -5   3  13     1798.67     1717.54    104.96 o 
  -4   3  13      587.85      572.61     56.08 o 
  -3   3  13     3938.50     3897.87    148.38 o 
  -2   3  13       32.28       21.98     15.79 o 
  -1   3  13     5398.49     5214.89    178.82 o 
   0   3  13     3854.60     4196.24    155.46 o 
   1   3  13      139.66      102.98     25.70 o 
   2   3  13     3097.26     3476.45    140.33 o 
  -5   4  13       26.89        6.06     20.84 o 
  -4   4  13     2751.35     2679.02    129.70 o 
  -3   4  13      834.84      872.61     63.59 o 
  -2   4  13     1004.07      858.92     62.87 o 
  -1   4  13     2569.01     2688.75    119.85 o 
   0   4  13      288.67      316.87     42.99 o 
   1   4  13     2067.48     2071.52    104.30 o 
  -3   5  13      161.47      157.26     32.19 o 
  -2   5  13      579.16      592.73     53.62 o 
  -1   5  13       20.99       28.10     18.85 o 
  -3  -6  14      333.84      374.22     54.64 o 
  -2  -6  14      688.55      587.03     61.91 o 
  -1  -6  14      436.15      480.92     56.20 o 
   0  -6  14       15.91       10.03     16.63 o 
   1  -6  14      933.65     1048.13     80.34 o 
   2  -6  14      482.92      470.23     57.89 o 
  -4  -5  14     1359.96     1294.75     92.41 o 
  -3  -5  14      658.96      853.22     71.64 o 
  -2  -5  14     7195.22     7931.50    278.26 o 
  -1  -5  14      404.66      419.43     49.06 o 
   0  -5  14     5132.82     4991.51    195.15 o 
   1  -5  14     4472.56     4317.48    178.76 o 
   2  -5  14        0.34       26.90     19.88 o 
  -4  -4  14        6.87       27.62     20.72 o 
  -3  -4  14     4919.95     5315.89    202.30 o 
  -2  -4  14     5951.45     5669.39    205.72 o 
  -1  -4  14      428.75      478.04     47.62 o 
   0  -4  14     4347.12     4357.71    171.92 o 
   1  -4  14      334.64      316.27     42.81 o 
   2  -4  14      940.02      887.02     70.14 o 
   3  -4  14     1724.25     1630.47    102.26 o 
  -5  -3  14        6.69       -3.36     16.21 o 
  -3  -3  14      204.00      173.96     33.69 o 
  -2  -3  14       14.01       23.30     16.15 o 
  -1  -3  14      801.24      735.34     57.05 o 
   0  -3  14       25.46       39.21     18.73 o 
   1  -3  14      406.35      363.17     43.41 o 
   2  -3  14      168.24      151.44     33.45 o 
   3  -3  14      321.78      353.68     49.48 o 
  -6  -2  14     1302.48     1325.91     99.92 o 
  -5  -2  14     2727.35     3038.59    150.72 o 
  -4  -2  14       97.23       90.67     30.50 o 
  -3  -2  14     4058.60     3756.94    155.58 o 
  -2  -2  14      444.25      544.69     48.34 o 
  -1  -2  14     1905.66     1957.63     62.84 o 
   0  -2  14     6549.08     6553.16    144.75 o 
   1  -2  14      396.02      412.53     44.20 o 
   2  -2  14     1899.68     1842.08    100.88 o 
   3  -2  14     2899.54     2876.16    140.45 o 
  -6  -1  14     5100.31     4905.41    211.49 o 
  -5  -1  14      948.44      967.85     77.10 o 
  -4  -1  14     5516.50     5636.36    212.75 o 
  -3  -1  14     8634.71     8434.10    276.52 o 
  -1  -1  14     7477.83     7435.99    217.73 o 
   0  -1  14     1894.48     1806.05     82.51 o 
   1  -1  14      270.44      318.37     39.48 o 
   2  -1  14     3563.11     3468.33    108.12 o 
   3  -1  14       31.84       46.11     17.26 o 
  -6   0  14      909.11      899.57     82.51 o 
  -5   0  14       63.93       71.34     29.36 o 
  -4   0  14     2077.30     2199.06    117.27 o 
  -3   0  14        0.33        5.64     16.87 o 
  -2   0  14     1348.35     1398.33     75.24 o 
  -1   0  14     1833.08     1835.83     87.01 o 
   0   0  14     1585.76     1579.55     79.20 o 
   1   0  14     1116.90     1103.61     65.93 o 
   2   0  14      708.49      741.49     40.19 o 
   3   0  14       86.31       91.15     19.09 o 
  -6   1  14      500.28      552.44     68.51 o 
  -5   1  14       16.69       39.21     27.08 o 
  -4   1  14     1455.82     1589.16     98.36 o 
  -2   1  14      118.87      126.88     27.20 o 
  -1   1  14     3008.73     2872.62    117.93 o 
   0   1  14      728.84      756.36     55.06 o 
   1   1  14      340.18      363.65     41.61 o 
   2   1  14     2030.34     2132.89    100.34 o 
   3   1  14      245.61      224.46     35.61 o 
  -5   2  14     1190.31     1037.02     80.88 o 
  -4   2  14     4961.15     4776.42    188.43 o 
  -2   2  14     4438.76     4723.82    167.77 o 
  -1   2  14     3310.97     3334.50    133.61 o 
   0   2  14       28.56       22.64     15.01 o 
   1   2  14     4514.59     4738.65    170.84 o 
   2   2  14     1502.10     1796.86     94.76 o 
  -5   3  14     2251.91     2122.80    120.46 o 
  -3   3  14     1083.80     1006.64     69.23 o 
  -2   3  14     3128.07     3116.11    131.38 o 
  -1   3  14        0.33       -3.72     12.19 o 
   0   3  14     1804.78     1923.86    100.22 o 
   1   3  14      897.23      893.75     65.99 o 
  -3   4  14      214.75      200.86     37.59 o 
  -2   4  14      224.45      234.97     39.27 o 
  -1   4  14     1715.39     1885.97    100.46 o 
  -3  -5  15     1572.21     1794.04    109.11 o 
  -2  -5  15      339.04      370.79     51.46 o 
  -1  -5  15     2644.55     2660.59    131.32 o 
   0  -5  15      138.70      137.75     33.75 o 
   1  -5  15     1644.29     1606.27     99.98 o 
  -3  -4  15      189.89      196.30     38.73 o 
  -2  -4  15      140.71      164.65     34.05 o 
  -1  -4  15      423.28      410.00     47.68 o 
   0  -4  15      507.28      588.35     55.48 o 
   1  -4  15      197.21      165.61     35.37 o 
   2  -4  15     2111.31     1842.62    107.61 o 
  -5  -3  15      209.37      159.73     39.03 o 
  -4  -3  15     4048.02     3983.44    172.10 o 
  -1  -3  15     4137.83     4097.35    161.71 o 
   0  -3  15      226.12      250.10     37.77 o 
   1  -3  15     3655.00     3358.28    146.46 o 
   2  -3  15     3162.17     3250.98    150.00 o 
  -5  -2  15     3736.57     3849.05    176.36 o 
  -4  -2  15     5892.29     5953.24    226.56 o 
  -3  -2  15        2.41        0.54     14.77 o 
  -1  -2  15     3292.21     3126.98    117.87 o 
   0  -2  15     1230.38     1262.26     76.44 o 
   1  -2  15     2168.29     2181.23    110.37 o 
   2  -2  15      111.28      124.96     33.03 o 
  -5  -1  15      960.24      939.80     78.96 o 
  -4  -1  15      274.23      296.94     46.48 o 
  -3  -1  15      718.44      681.36     58.61 o 
  -2  -1  15      134.80      117.81     25.94 o 
  -1  -1  15       29.30       42.27     17.59 o 
   0  -1  15      120.91      128.14     26.24 o 
   1  -1  15      609.80      619.33     49.06 o 
   2  -1  15     2427.97     2371.28     77.85 o 
  -5   0  15      962.36     1093.47     87.01 o 
  -4   0  15     2304.95     2237.91    121.54 o 
  -2   0  15     3530.56     3283.34    128.86 o 
  -1   0  15      298.86      299.58     37.83 o 
   0   0  15      360.12      398.24     41.91 o 
   1   0  15     2563.90     2792.45    117.87 o 
   2   0  15       23.85       44.01     20.54 o 
  -5   1  15     4061.68     4014.72    182.12 o 
  -4   1  15       87.62      114.51     33.75 o 
  -2   1  15     3345.29     3226.84    131.56 o 
  -1   1  15       93.68      101.42     26.66 o 
   0   1  15     2867.50     2877.66    122.20 o 
   1   1  15     2021.07     2008.89     99.74 o 
   2   1  15     1061.53     1044.41     70.32 o 
  -3   2  15     1687.32     1489.96     85.87 o 
  -2   2  15       59.33       65.99     22.82 o 
  -1   2  15     1086.39     1134.90     74.10 o 
   0   2  15      267.91      229.38     37.95 o 
   1   2  15      291.18      362.33     45.70 o 
  -3   3  15      912.56      889.60     67.97 o 
  -2   3  15     1826.48     1739.52     96.68 o 
  -1   3  15        3.33       17.77     18.49 o 
  -2  -4  16     4557.46     4446.70    179.24 o 
  -1  -4  16      291.31      286.19     43.59 o 
   0  -4  16     5166.23     4877.30    194.25 o 
  -3  -3  16     2548.59     2524.16    124.66 o 
   0  -3  16     3430.18     3387.94    147.60 o 
   1  -3  16       16.86       23.18     19.46 o 
  -4  -2  16      607.97      508.72     59.69 o 
  -2  -2  16      284.84      271.42     35.73 o 
  -1  -2  16      130.62      126.28     26.42 o 
   1  -2  16      186.23      216.47     38.73 o 
  -4  -1  16      159.24      172.28     38.97 o 
  -2  -1  16      680.85      674.33     52.90 o 
  -1  -1  16     2227.24     2269.38    102.74 o 
   0  -1  16     3846.97     4098.85    148.62 o 
   1  -1  16        8.34        9.25     14.95 o 
  -2   0  16        6.93       19.88     16.69 o 
  -1   0  16     2929.55     2884.14    122.74 o 
   0   0  16      426.43      539.77     49.48 o 
   1   0  16     1046.19     1089.08     71.16 o 
  -3   1  16       59.53       38.91     18.25 o 
  -2   1  16     1019.71      912.72     67.07 o 
  -1   1  16      111.94      179.36     34.11 o 
   0   1  16      659.50      630.56     55.06 o 
  -2  -2  17     2183.46     2172.16    101.60 o 
  -2  -1  17     3930.47     3861.06    148.74 o 
  -1  -1  17      622.19      701.72     56.44 o 
                                                 
